# Supplementary material for: High genetic diversity and mixing of coastal horseshoe crabs (Tachypleus gigas) across major habitats in Sundaland, Indonesia
Source: PeerJ. 2021 Aug 2;9:e11739. doi: 10.7717/peerj.11739 (PMC8340900; doi:10.7717/peerj.11739)
Supplement: Supplemental Information 1 [file peerj-09-11739-s001.fas]

>Tachypleus_gigas_BNT_01
GTAGCTGGCACAATTTTAACCAACTTAATCATAAATTACTAAATCTTACTTCAATAAATTATTTAAAATTAAATACTACAAACATAATAAAAGAAAATCAATTTCATTTATTAAGAAATCTAAATATAATCATACTATTCATACAGTTAAGAAAAAACTAAAATCAAATTTTACTATTTTTATTTCAACACTCGGTAAATTCTTAATTATTTCTAC--TTTTTTTACTATTAGTAGAAATAATATTAATACATCTATTAGATTTTCAAATAAACTTATAAATATAAATTTATGTCCAAGTAAAAAAATATATTTATATAAATAATAAATAGATGTATACATCAAATTATGCAGCTATTCAGTTTTTTTATATATTTATAATTTAAAGATTTTTTGTATGGCGAATGTTATATTTTAGATGTAATCAAAGGATCATAAATTAATATTCTTTAATTATAAATTTAAAATATAAATATAATTAGGCATTGATTACTAATAAATGCGATATTAATTTAAATAAAACAAATAATGTAAATAATTAACTTATTTATAAAATAAAATATTCTAAGGTAAAGTGCCTGATTAAAGGGTTATTTTGATAGAATAAATTAAGTAATTTTCCATTACCTTTACCTAATTTTAATGGTTTGATCCATCCCTTTTGAAATCAAAGTTCAATGTGCCTCCACACTAAAAATTAAAAAGTAAGCTAATTTAA
>Tachypleus_gigas_BNT_02
GTAGCTGGCACAATTTTAACCAACTTAATCATAAATTACTAAATCTTACTTCAATAAATTATTTAAAATTAAATACTACAAACATAATAAAAGAAAATCAATTTCATTTATTAAGAAATCTAAATATAATCATACTATTCATACAGTTAAGAAAAAACTAAAATCAAATTTTACTATTTTTATTTCAACACTCGGTAAATTCTTAATTATTTCTAC--TTTTTTTACTATTAGTAGAAATAATATTAATACATCTATTAGATTTTCAAATAAACTTATAAATATAAATTTATGTCCAAGTAAAAAAATATATTTATATAAATAATAAATAGATGTATACATCAAATTATGCAGCTATTCAGTTTTTTTATATATTTATAATTTAAAGATTTTTTGTATGGCGAATGTTATATTTTAGATGTAATCAAAGGATCATAAATTAATATTCTTTAATTATAAATTTAAAATATAAATATAATTAGGCATTGATTACTAATAAATGCGATATTAATTTAAATAAAACAAATAATGTAAATAATTAACTTATTTATAAAATAAAATATTCTAAGGTAAAGTGCCTGATTAAAGGGTTATTTTGATAGAATAAATTAAGTAATTTTCCATTACCTTTACCTAATTTTAATGGTTTGATCCATCCCTTTTGAAATCAAAGTTCAATGTGCCTCCACACTAAAAATTAAAAAGTAAGCTAATTTA-
>Tachypleus_gigas_BNT_03
GTAGCTGGCACAATTTTAACCAACCTAATCACAAATTACTAAATCTTACTTCAATAAATTATTTAAAATTAAATACTACAAACATAATAAAAGAAAATCAATTTCATTTATTAAGAAATCTAAATATAATCATACTATTCATACAGTTAAGAAAAAACTAAAATCAAATTTTACTATCTTTATTTCAACACTCGGTAAATTCTTAATTATTTCTAC-TTTTTTTTACTATTAGTAGAAATAATATTAATACATCTATTAAATTTTCAAATAAAATTATAAATATAAATTTATGTCCAAGTAAAAAAATATATTTATATAAATAATAAATAGATGTATACATCAAATTATGCAGCTATTCAGTTTTTTTATAAATTTATAATTTAAAGATTTTTTGTATGGCGAATGTTATATTTTAGATGTAATCAAAGGATCATAGATTAATATTCTTTAATTATAAATTTAAAACATAAATATAATTAGGCATTGATTATTAATAAATGCGATATTAATTTAAATAAAACAAATAATGTAAATAATTAACTTATTTATAAAATAAAATATTCTAAGGTAAAGTGCCTGATTAAAGGGTTATTTTGATAGAATAAATTAAGTAATTTTACATTACCTTTACCTAATTTTAATGGTATGATCCATCCCTTTTGAAATCAAAGTTCAATGTGCCTCCACACTAAAAATTAAAAAGTAAGCTAATTTAA
>Tachypleus_gigas_BNT_04
GTAGCTGGCACAATTTTAACCAACCTAATCACAAATTACTAAATCTTACTTCAATAAATTATTTAAAATTAAATACTACAAACATAATAAAAGAAAATCAATTTCATTTATTAAGAAATCTAAATATAATCATACTATTCATACAGTTAAGAAAAAACTAAAATCAAATTTTACTATCTTTATTTCAACACTCGGTAAATTCTTAATTATTTCTAC-TTTTTTTTACTATTAGTAGAAATAATATTAATACATCTATTAAATTTTCAAATAAACTTATAAATATAAATTTATGTCCAAGTAAAAAAATATATTTATATAAATAATAAATAGATGTATACATCAAATTATGCAGCTATTTAGTTTTTTTATATATTTATAATTTAAAGATTTTTTGTATGGCGAATGTTATATTTTAGATGTAATCAAAGGATCATAAATTAATATTCTTTAATTATAAATTTAAAATATAAATATAATTAGGCATTGATTACTAATAAATGCGATATTAATTTAAATAAAACAAATAATGTAAATAATTAACTTATTTATAAAATAAAATATTCTAAGGTAAAGTGCCTGATTAAAGGGTTATTTTGATAGAATAAATTAAGTAATTTTCCATTACCTTTACCTAATTTTAATGGTATGATCCATCCCTTTTGAAATCAAAGTTCAATGTGCCTCCACACTAAAAATTAAAAAGTAAGCTAATTTAA
>Tachypleus_gigas_BNT_05
GTAGCTGGCACAATTTTAACCAACTTAATCATAAATTACTAAATCTTACTTCAATAAATTATTTAAAATTAAATACTACAAACATAATAAAAGAAAATCAATTTCATTTATTAAGAAATCTAAATATAATCATACTATTCATACAGTTAAGAAAAAACTAAAATCAAATTTTACTATTTTTATTTCAACACTCGGTAAATTCTTAATTATTTCTAC-TTTTTTTTACTATTAGTAGAAATAATATTAATACATCTATTAGATTTTCAAATAAACTTATAAATATAAATTTATGTCCAAGTAAAAAAATATATTTATATAAATAATAAATAGATGTATACATCAAATTATGCAGCTATTCAGTTTTTTTATATACTTATAATTTAAAGATTTTTTGTATGGCGAATGTTATATTTTAGATGTAATCAAAGGATCATAAATTAATATTCTTTAATTATAAATTTAAAATATAAATATAATTAGGCATTGATTATTAATAAATGCGATATTAATTTAAATAAAACAAATAATGTAAATAATTAACTTATTTATAAAATAAAATATTCTAAGGTAAAGTGCCTGATTAAAGGGTTATTTTGATAGAATAAATTAAGTAATTTTCCATTACCTTTACCTAATTTTAATGGTTTGATCCATCCCTTTTGAAATCAAAGTTCAATGTGCCTCCACACTAAAAATTAAAAAGTAAGCTAATTTAA
>Tachypleus_gigas_BNT_06
GTAGCTGGCACAATTTTAACCAACTTAATCACAAATTACTAAATCTTACTTCAATAAATTATTTAAAATTAAATACTACAAACATAATAAAAGAAAATCAATTTCATTTATTAAGAAATCTAAATATAATCATACTATTCATACAGTTAAGAAAAAACTAAAATCAAATTTTACTATTTTTATTTCAACACTCGGTAAATTCTTAATTATTTCTAC--TTTTTTTACTATTAGTAGAAATAATATTAATACATCTATTAGATTTTCAAATAAACTTATAAATATAAATTTATGTCCAAGTAAAAAAATATATTTATATAAATAATAAATAGATGTATACATCAAATTATGCAGCTATTCAGTTTTTTTATATATTTATAATTTAAAGATTTTTTGTATGGCGAATGTTATATTTTAGATGTAATCAAAGGATCATAAATTAATATTCTTTAATTATAAATTTAAAATATAAATATAATTAGGCATTGATTACTAATAAATGCGATATTAATTTAAATAAAACAAATAATGTAAATAATTAACTTATTTATAAAATAAAATATTCTAAGGTAAAGTGCCTGATTAAAGGGTTATTTTGATAGAATAAATTAAGTAATTTTCCATTACCTTTACCTAATTTTAATGGTTTGATCCATCCCTTTTGAAATCAAAGTTCAATGTGCCTCCACACTAAAAATTAAAAAGTAAGCTAATTTAA
>Tachypleus_gigas_BNT_07
GTAGCTGGCACAATTTTAACCAACTTAATCATAAATTACTAAATCTTACTTCAATAAATTATTTAAAATTAAATACTACAAACATAATAAAAGAAAATCAATTTCATTTATTAAGAAATCTAAATATAATCATACTATTCATACAGTTAAGAAAAAACTAAAATCAAATTTTACTATTTTTATTTCAACACTCGGTAAATTCTTAATTATTTCTAC--TTTTTTTACTATTAGTAGAAATAATATTAATACATCTATTAGATTTTCAAATAAACTTATAAATATAAATTTATGTCCAAGTAAAAAAATATATTTATATAAATAATAAATAGATGTATACATCAAATTATGCAGCTATTCAGTTTTTTTATATATTTATAATTTAAAGATTTTTTGTATGGCGAATGTTATATTTTAGATGTAATCAAAGGATCATAAATTAATATTCTTTAATTATAAATTTAAAATATAAATATAATTAGGCATTGATTACTAATAAATGCGATATTAATTTAAATAAAACAAATAATGTAAATAATTAACTTATTTATAAAATAAAATATTCTAAGGTAAAGTGCCTGATTAAAGGGTTATTTTGATAGAATAAATTAAGTAATTTTCCATTACCTTTACCTAATTTTAATGGTTTGATCCATCCCTTTTGAAATCAAAGTTCAATGTGCCTCCACACTAAAAATTAAAAAGTAAGCTAATTTAA
>Tachypleus_gigas_BNT_08
GTAGCTGGCACAATTTTAACCAACTTAATCACAAATTACTAAATCTTACTTCAATAAATTATTTAAAATTAAATACTACAAACATAATAAAAGAAAATCAATTTCATTTATTAAGAAATCTAAATATAATCATACTATTCATACAGTTAAGAAAAAACTAAAATCAAATTTTACTATTTTTATTTCAACACTCGGTAAATTCTTAATTATTTCTAC--TTTTTTTACTATTAGTAGAAATAATATTAATACATCTATTAGATTTTCAAATAAACTTATAAATATAAATTTATGTCCAAGTAAAAAAATATATTTATATAAATAATAAATAGATGTATACATCAAATTATGCAGCTATTCAGTTTTTTTATATATTTATAATTTAAAGATTTTTTGTATGGCGAATGTTATATTTTAGATGTAATCAAAGGATCATAAATTAATATTCTTTAATTATAAATTTAAAATATAAGTATAATTAGGCATTGATTACTAATAAATGCGATATTAATTTAAATAAAACAAATAATGTAAATAATTAACTTATTTATAAAATAAAATATTCTAAGGTAAAGTGCCTGATTAAAGGGTTATTTTGATAGAATAAATTAAGTAATTTTCCATTACCTTTACCTAATTTTAATGGTTTGATCCATCCCTTTTGAAATCAAAGTTCAATGTGCCTCCACACTAAAAATTAAAAAGTAAGCTAATTTAA
>Tachypleus_gigas_BPN_01
GTAGCTGGCACAATTTTAACCAACTTAATCACAAATTACTAAATCTTACTTCAATAAATTATTTAAAATTAAATACTACAAACATAATAAAAGAAAATCAATTTCATTTATTAAGAAATCTAAATATAATCATACTATTCATACAGTTAAGAAAAAACTAAAATCAAATTTTACTATTTTTATTTCAACACTCGGTAAATTCTTAATTATTTCTAC--TTTTTTTACTATTAGTAGAAATAATATTAATACATCTATTAGATTTTCAAATAAACTTATAAATATAAATTTATGTCCAAGTAAAAAAATATATTTATATAAATAATAAATAGATGTATACATCAAATTATGCAGCTATTCAGTTTTTTTATATATTTATAATTTAAAGATTTTTTGTATGGCGAATGTTATATTTTAGATGTAATCAAAGGATCATAAATTAATATTCTTTAATTATAAATTTAAAACATAAATATAATTAGGCATTGATTACTAATAAATGTGATATTAATTTAAATAAAACAAATAATGTAAATAATTAACTTATTTATAAAATAAAATATTCTAAGGTAAAGTGCCTGATTAAAGGGTTATTTTGATAGAATAAATTAAGTAATTTTCCATTACCTTTACCTAATTTTAATGGTTTGATCCATCCCTTTTGAAATCAAAGTTCAATGTGCCTCCACACTAAAAATTAAAAAGTAAGCTAATTTAA
>Tachypleus_gigas_BPN_02
GTAGCTGGCACAATTTTAACCAACTTAATCACAAATTACTAAATCTTACTTCAATAAATTATTTAAAATTAAATACTACAAACATAATAAAAGAAAATCAATTTCATTTATTAAGAAATCTAAATATAATCATACTATTCATACAGTTAAGAAAAAACTAAAATCAAATTTTACTATTTTTATTTCAACACTCGGTAAATTCTTAATTATTTCTAC--TTTTTTTACTATTAGTAGAAATAATATTAATACATCTATTAGATTTTCAAATAAACTTATAAATATAAATTTATGTCCAAGTAAAAAAATATATTTATATAAATAATAAATAGATGTATACATCAAATTATGCAGCTATTCAGTTTTTTTATATATTTATAATTTAAAGATTTTTTGTATGGCGAATGTTATATTTTAGATGTAATCAAAGGATCATAAATTAATATTCTTTAATTATAAATTTAAAACATAAATATAATTAGGCATTGATTACTAATAAATGTGATATTAATTTAAATAAAACAAATAATGTAAATAATTAACTTATTTATAAAATAAAATATTCTAAGGTAAAGTGCCTGATTAAAGGGTTATTTTGATAGAATAAATTAAGTAATTTTCCATTACCTTTACCTAATTTTAATGGTTTGATCCATCCCTTTTGAAATCAAAGTTCAATGTGCCTCCACACTAAAAATTAAAAAGTAAGCTAATTTAA
>Tachypleus_gigas_BPN_03
GTAGCTGGCACAATTTTAACCAACCTAATCACAAATTACTAAATCTTACTTCAATAAATTATTTAAAATTAAATACTACAAACATAATAAAAGAAAATCAATTTCATTTATTAAGAAATCTAAATATAATCATACTATTCATACAGTTAAGAAAAAACTAAAATCAAATTTTACTATCTTTATTTCAACACTCGGTAAATTCTTAATTATTTCTAC-TTTTTTTTACTATTAGTAGAAATAATATTAATACATCTATTAAATTTTCAAATAAACTTATAAATATAAATTTATGTCCAAGTAAAAAAATATATTTATATAAATAATAAATAGATGTATACATCAAATTATGCAGCTATTTAGTTTTTTTATATATTTATAATTTAAAGATTTTTTGTATGGCGAATGTTATATTTTAGATGTAATCAAAGGATCATAAATTAATATTCTTTAATTATAAATTTAAAATATAAATATAATTAGGCATTGATTATTAATAAATGCGATATTAATTTAAATAAAACAAATAATGTAAATAATTAACTTATTTATAAAATAAAATATTCTAAGGTAAAGTGCCTGATTAAAGGGTTATTTTGATAGAATAAATTAAGTAATTTTCCATTACCTTTACCTAATTTTAATGGTATGATCCATCCCTTTTGAAATCAAAGTTCAATGTGCCTCCACACTAAAAATTAAAAAGTAAGCTAATTTAA
>Tachypleus_gigas_BPN_04
GTAGCTGGCACAATTTTAACCAACCTAATCACAAATTACTAAATCTTACTTCAATAAATTATTTAAAATTAAATACTACAAACATAATAAAAGAAAATCAATTTCATTTATTAAGAAATCTAAATATAATCATACTATTCATACAGTTAAGAAAAAACTAAAATCAAATTTTACTATCTTTATTTCAACACTCGGTAAATTCTTAATTATTTCTAC-TTTTTTTTACTATTAGTAGAAATAATATTAATACATCTATTAAATTTTCAAATAAACTTATAAATATAAATTTATGTCCAAGTAAAAAAATATATTTATATAAATAATAAATAGATGTATACATCAAATTATGCAGCTATTCAGTTTTTTTATATATTTATAATTTAAAGATTTTTTGTATGGCGAATGTTATATTTTAGATGTAATCAAAGGATCATAAATTAATATTCTTTAATTATAAATTTAAAATATAAATATAATTAGGCATTGATTACTAATAAATGCGATATTAATTTAAATAAAACAAATAATGTAAATAATTAACTTATTTATAAAATAAAATATTCTAAGGTAAAGTGCCTGATTAAAGGGTTATTTTGATAGAATAAATTAAGTAATTTTCCATTACCTTTACCTAATTTTAATGGTATGATCCATCCCTTTTGAAATCAAAGTTCAATGTGCCTCCACACTAAAAATTAAAAAGTAAGCTAATTTAA
>Tachypleus_gigas_BPN_05
GTAGCTGGCACAATTTTAACCAACCTAATCACAAATTACTAAATCTTACTTCAATAAATTATTTAAAATTAAATACTACAAATATAATAAAAGAAAATCAATTTCATTTATTAAGAAATCTAAATATAATCATACTATTCATACAGTTAAGAAAAAACTAAAATCAAATTTTATTATCTTTATTTCAACACTCGGTAAATTCTTAATTATTTCTAC--TTTTTTTACTATTAGTAGAAATAATATTAATACATCTATTAAGTTTTCAAATAAACTTATAAACATAAATTTATGTCCAAGTAAAAAAATATATTTATATAAATAATAAATAGATGTATACATTGTATTATGCAGCTATTCAGTTTTTTTATATACTTATAATTTAAAGATTTTTTGTATGGTGAATGTTATATTCCAGATGTAATCAAAGAATCATAAATTAATATTCTTTAATTATAAATTTAAAATATAAATATAATTAGGCATTGATTACTAATAAATGCGATATTAATTTAAATAAAACAAATAATGTAAATAATTAACTTATTTATAAAATAAAATATTCTAAGGTAAAGTGCCTGATTAAAGGGTTATTTTGATAGAATAAATTAAGTAATTTTCCATTACCTTTACCTAATTTTAATGGTATGATCCATCCCTTTTGAAATCAAAGTTCAATGTGCCTCCACACTAAAAATTAAAAAGTAAGCTAATTTAA
>Tachypleus_gigas_BPN_06
GTAGCTGGCACAATTTTAACCAACTTAATCACAAATTACTAAATCTTACTTCAATAAATTATTTAAAATTAAATACTACAAACATAATAAAAGAAAATCAATTTCATTTATTAAGAAATCTAAATATAATCATACTATTCATACAGTTAAGAAAAAACTAAAATCAAATTTTACTATTTTTATTTCAACACTCGGTAAATTCTTAATTATTTCTAC--TTTTTTTACTATTAGTAGAAATAATATTAATACATCTATTAGATTTTCAAATAAACTTATAAATATAAATTTATGTCCAAGTAAAAAAATATATTTATATAAATAATAAATAGATGTATACATCAAATTATGCAGCTATTCAGTTTTTTTATATATTTATAATTTAAAGATTTTTTGTATGGCGAATGTTATATTTTAGATGTAATCAAAGGATCATAAATTAATATTCTTTAATTATAAATTTAAAATATAAATATAATTAGGCATTGATTACTAATAAATGCGATATTAATTTAAATAAAACAAATAATGTAAATAATTAACTTATTTATAAAATAAAATATTCTAAGGTAAAGTGCCTGATTAAAGGGTTATTTTGATAGAATAAATTAAGTAATTTTCCATTACCTTTACCTAATTTTAATGGTTTGATCCATCCCTTTTGAAATCAAAGTTCAATGTGCCTCCACACTAAAAATTAAAAAGTAAGCTAATTTAA
>Tachypleus_gigas_BPN_07
GTAGCTGGCACAATTTTAACCAACCTAATCACAAATTACTAAATCTTACTTCAATAAATTATTTAAAATTAAATACTACAAACATAATAAAAGAAAATCAATTTCATTTATTAAGAAATCTAAATATAATCATACTATTCATACAGTTAAGAAAAAACTAAAATCAAATTTTACTATCTTTATTTCAACACTCGGTAAATTCTTAATTATTTCTAC-TTTTTTTTACTATTAGTAGAAATAATATTAATACATCTATTAAATTTTCAAATAAACTTATAAATATAAATTTATGTCCAAGTAAAAAAATATATTTATATAAATAATAAATAGATGTATACATCAAATTATGCAGCTATTTAGTTTTTTTATATATTTATAATTTAAAGATTTTTTGTATGGCGAATGTTATATTTTAGATGTAATCAAAGGATCATAAATTAATATTCTTTAATTATAAATTTAAAATATAAATATAATTAGGCATTGATTACTAATAAATGCGATATTAATTTAAATAAAACAAATAATGTAAATAATTAACTTATTTATAAAATAAAATATTCTAAGGTAAAGTGCCTGATTAAAGGGTTATTTTGATAGAATAAATTAAGTAATTTTCCATTACCTTTACCTAATTTTAATGGTATGATCCATCCCTTTTGAAATCAAAGTTCAATGTGCCTCCACACTAAAAATTAAAAAGTAAGCTAATTTAA
>Tachypleus_gigas_BPN_08
GTAGCTGGCACAATTTTAACCAACCTAATCACAAATTACTAAATCTTACTTCAATAAATTATTTAAAATTAAATACTACAAACATAATAAAAGAAAATCAATTTCATTTATTAAGAAATCTAAATATAATCATACTATTCATACAGTTAAGAAAAAACTAAAATCAAATTTTACTATCTTTATTTCAACACTCGGTAAATTCTTAATTATTTCTAC-TTTTTTTTACTATTAGTAGAAATAATATTAATACATCTATTAAATTTTCAAATAAACTTATAAATATAAATTTATGTCCAAGTAAAAAAATATATTTATATAAATAATAAATAGATGTATACATCAAATTATGCAGCTATTTAGTTTTCTTATATATTTATAATTTAAAGATTTTTTGTATGGCGAATGTTATATTTTAGATGTAATCAAAGGATCATAAATTAATATTCTTTAATTATAAATTTAAAACATAAATATAATTAGGCATTGATTACTAATAAATGCGATATTAATTTAAATAAAACAAATAATGTAAATAATTAACTTATTTATAAAATAAAATATTCTAAGGTAAAGTGCCTGATTAAAGGGTTATTTTGATAGAATAAATTAAGTAATTTTCCATTACCTTTACCTAATTTTAATGGTATGATCCATCCCTTTTGAAATCAAAGTTCAATGTGCCTCCACACTAAAAATTAAAAAGTAAGCTAATTTAA
>Tachypleus_gigas_BPN_09
GTAGCTGGCACAATTTTAACCAACTTAATCATAAATTACTAAATCTTACTTCAATAAATTATTTAAAATTAAATACTACAAACATAATAAAAGAAAATCAATTTCATTTATTAAGAAATCTAAATATAATCATACTATTCATACAGTTAAGAAAAAACTAAAATCAAATTTTACTATTTTTATTTCAACACTCGGTAAATTCTTAATTATTTCTAC--TTTTTTTACTATTAGTAGAAATAATATTAATACATCTATTAGATTTTCAAATAAACTTATAAATATAAATTTATGTCCAAGTAAAAAAATATATTTATATAAATAATAAATAGATGTATACATCAAATTATGCAGCTATTCAGTTTTTTTATATATTTATAATTTAAAGATTTTTTGTATGGCGAATGTTATATTTTAGATGTAATCAAAGGATCATAAATTAATATTCTTTAATTATAAATTTAAAATATAAATATAATTAGGCATTGATTACTAATAAATGCGATATTAATTTAAATAAAACAAATAATGTAAATAATTAACTTATTTATAAAATAAAATATTCTAAGGTAAAGTGCCTGATTAAAGGGTTATTTTGATAGAATAAATTAAGTAATTTTCCATTACCTTTACCTAATTTTAATGGTTTGATCCATCCCTTTTGAAATCAAAGTTCAATGTGCCTCCACACTAAAAATTAAAAAGTAAGCTAATTTAA
>Tachypleus_gigas_BPN_10
GTAGCTGGCACAATTTTAACCAACTTAATCACAAATTACTAAATCTTACTTCAATAAATTATTTAAAATTAAATACTACAAACATAATAAAAGAAAATCAATTTCATTTATTAAGAAATCTAAATATAATCATACTATTCATACAGTTAAGAAAAAACTAAAATCAAATTTTACTATTTTTATTTCAACACTCGGTAAATTCTTAATTATTTCTAC--TTTTTTTACTATTAGTAGAAATAATATTAATACATCTATTAGATTTTCAAATAAACTTATAAATATAAATTTATGTCCAAGTAAAAAAATATATTTATATAAATAATAAATAGATGTATACATCAAATTATGCAGCTATTCAGTTTTTTTATATATTTATAATTTAAAGATTTTTTGTATGGCGAATGTTATATTTTAGATGTAATCAAAGGATCATAAATTAATATTCTTTAATTATAAATTTAAAATATAAATATAATTAGGCATTGATTACTAATAAATGCGATATTAATTTAAATAAAACAAATAATGTAAATAATTAACTTATTTATAAAATAAAATATTCTAGGGTAAAGTGCCTGATTAAAGGGTTATTTTGATAGAATAAATTAAGTAATTTTCCATTACCTTTACCTAATTTTAATGGTTTGATCCATCCCTTTTGAAATCAAAGTTCAATGTGCCTCCACACTAAAAATTAAAAAGTAAGCTAATTTAA
>Tachypleus_gigas_BPN_11
GTAGCTGGCACAATTTTAACCAACCTAATCACAAATTACTAAATCTTACTTCAATAAATTATTTAAAATTAAATACTACAAACATAATAAAAGAAAATCAATTTCATTTATTAAGAAATCTAAATATAATCATACTATTCATACAGTTAAGAAAAAACTAAAATCAAATTTTACTATCTTTATTTCAACACTCGGTAAATTCTTAATTATTTCTAC-TTTTTTTTACTATTAGTAGAAATAATATTAATACATCTATTAAATTTTCAAATAAACTTATAAATATAAATTTATGTCCAAGTAAAAAAATATATTTATATAAATAATAAATAGATGTATACATCAAATTATGCAGCTATTTAGTTTTTTTATATATTTATAATTTAAAGATTTTTTGTATGGCGAATGTTATATTTTAGATGTAATCAAAGGATCATAAATTAATATTCTTTAATTATAAATTTAAAATATAAATATAATTAGGCATTGATTATTAATAAATGCGATATTAATTTAAATAAAACAAATAATGTAAATAATTAACTTATTTATAAAATAAAATATTCTAAGGTAAAGTGCCTGATTAAAGGGTTATTTTGATAGAATAAATTAAGTAATTTTCCATTACCTTTACCTAATTTTAATGGTATGATCCATCCCTTTTGAAATCAAAGTTCAATGTGCCTCCACACTAAAAATTAAAAAGTAAGCTAATTTAA
>Tachypleus_gigas_BPN_12
GTAGCTGGCACAATTTTAACCAACCTAATCACAAATTACTAAATCTTACTTCAATAAATTATTTAAAATTAAATACTACAAACATAATAAAAGAAAATCAATTTCATTTATTAAGAAATCTAAATATAATCATACTATTCATACAGTTAAGAAAAAACTAAAATCAAATTTTACTATCTTTATTTCAACACTCGGTAAATTCTTAATTATTTCTACTTTTTTTTTACTATTAGTAGAAATAATATTAATACATCTATTAAATTTTCAAATAAACTTATAAATATAAATTTATGTCCAAGTAAAAAAATATATTTATATAAATAATAAATAGATGTATACATCAAATTATGCAGCTATTCAGTTTTTTTATATATTTATAATTTAAAGATTTTTTGTATGGCGAATGTTATATTTTAGATGTAATCAAAGGATCATAAATTAATATTCTTTAATTATAAATTTAAAATATAAATATAATTAGGCATTGATTACTAATAAATGCGATATTAATTTAAATAAAACAAATAATGTAAATAATTAACTTATTTATAAAATAAAATATTCTAAGGTAAAGTGCCTGATTAAAGGGTTATTTTGATAGAATAAATTAAGTAATTTTCCATTACCTTTACCTAATTTTAATGGTATGATCCATCCCTTTTGAAATCAAAGTTCAATGTGCCTCCACACTAAAAATTAAAAAGTAAGCTAATTTAA
>Tachypleus_gigas_BPN_13
GTAGCTGGCACAATTTTAACCAACCTAATCACAAATTACTAAATCTTACTTCAATAAATTATTTAAAATTAAATACTACAAATATAATAAAAGAAAATCAATTTCATTTATTAAGAAATCTAAATATAATCATACTATTCATACAGTTAAGAAAAAACTAAAATCAAATTTTACTATCTTTATTTCAACACTCGGTAAATTCTTAATTATTTCTAC-TTTTTTTTACTATTAGTAGAAATAATATTAATACATCTATTAAATTTTTAAATAAACTTATAAACATAAATTTATGTCCAAGTAAAAAAATATATTTATATAAATAATAAATAGATGTATACATCATATTATGCAGCTATTCAGTTTTTTTATATATTTATAATTTAAGGATTTTTTGTATGGCGAATGTTATATTTTAGATGTAATCAAAGGATCATAAATTAATATTCTTTAATTATAAATTTAAAACATAAATATAATTAGGCATTGATTGCTAATAAATGCGATATTAATTTAAATAAAACAAATAATGTAAATAATTAACTTATTTATAAAATAAAATATTCTGAGGTAAAGTGCCTGATTAAAGGGTTATTTTGATAGAATAAATTAAGTAATTTTCCATTACCTTTACCTAATTTTAATGGTATGATCCATCCCTTTTGAAATCAAAGTTCAATGTGCCTCCACACTAAAAATTAAAAAGTAAGCTAATTTAA
>Tachypleus_gigas_BPN_14
GTAGCTGGCACAATTTTAACCAACTTAATCACAAATTACTAAATCTTACTTCAATAAATTATTTAAAATTAAATACTACAAACATAATAAAAGAAAATCAATTTCATTTATTAAGAAATCTAAATATAATCATACTATTCATACAGTTAAGAAAAAACTAAAATCAAATTTTACTATTTTTATTTCAACACTCGGTAAATTCTTAATTATTTCTAC--TTTTTTTACTATTAGTAGAAATAATATTAATACATCTATTAGATTTTCAAATAAACTTATAAATATAAATTTATGTCCAAGTAAAAAAATATATTTATATAAATAATAAATAGATGTATACATCAAATTATGCAGCTATTCAGTTTTTTTATATATTTATAATTTAAAGATTTTTTGTATGGCGAATGTTATATTTTAGATGTAATCAAAGGATCATAAATTAATATTCTTTAATTATAAATTTAAAACATAAATATAATTAGGCATTGATTACTAATAAATGTGATATTAATTTAAATAAAACAAATAATGTAAATAATTAACTTATTTATAAAATAAAATATTCTAAGGTAAAGTGCCTGATTAAAGGGTTATTTTGATAGAATAAATTAAGTAATTTTCCATTACCTTTACCTAATTTTAATGGTTTGATCCATCCCTTTTGAAATCAAAGTTCAATGTGCCTCCACACTAAAAATTAAAAAGTAAGCTAATTTAA
>Tachypleus_gigas_DMK_01
GTAGCTGGCACAATTTTAACCAACTTAATCACAAATTACTAAATCTTACTTCAATAAATTATTTAAAATTAAATACTACAAACATAATAAAAGAAAATCAATTTCATTTATTAAGAAATCTAAATATAATCATACTATTCATACAGTTAAGAAAAAACTAAAATCAAATTTTACTATTTTTATTTCAACACTCGGTAAATTCTTAATTATTTCTAC--TTTTTTTACTATTAGTAGAAATAATATTAATACATCTATTAGATTTTCAAATAAACTTATAAATATAAATTTATGTCCAAGTAAAAAAATATATTTATATAAATAATAAATAGATGTATACATCAAATTATGCAGCTATTCAGTTTTTTTATATATTTATAATTTAAAGATTTTTTGTATGGCGAATGTTATATTTTAGATGTAATCAAAGGATCATAAATTAATATTCTTTAATTATAAATTTAAAATATAAATATAATTAGGCATTGATTACTAATAAATGCGATATTAATTTAAATAAAACAAATAATGTAAATAATTAACTTATTTATAAAATAAAATATTCTAAGGTAAAGTGCCTGATTAAAGGGTTATTTTGATAGAATAAATTAAGTAATTTTCCATTACCTTTACCTAATTTTAATGGTTTGATCCATCCCTTTTGAAATCAAAGTTCAATGTGCCTCCACACTAAAAATTAAAAAGTAAGCTAATTTAA
>Tachypleus_gigas_DMK_02
GTAGCTGGCACAATTTTAACCAACTTAATCACAAATTACTAAATCTTACTTCAATAAATTATTTAAAATTAAATACTACAAACATAATAAAAGAAAATCAATTTCATTTATTAAGAAATCTAAATATAATCATACTATTCATACAGTTAAGAAAAAACTAAAATCAAATTTTACTATTTTTATTTCAACACTCGGTAAATTCTTAATTATTTCTAC--TTTTTTTACTATTAGTAGAAATAATATTAATACATCTATTAGATTTTCAAATAAACTTATAAATATAAATTTATGTCCAAGTAAAAAAATATATTTATATAAATAATAAATAGATGTATACATCAAATTATGCAGCTATTCAGTTTTTTTATATATTTATAATTTAAAGATTTTTTGTATGGCGAATGTTATATTTTAGATGTAATCAAAGGATCATAAATTAATATTCTTTAATTATAAATTTAAAATATAAATATAATTAGGCATTGATTACTAATAAATGCGATATTAATTTAAATAAAACAAATAATGTAAATAATTAACTTATTTATAAAATAAAATATTCTAAGGTAAAGTGCCTGATTAAAGGGTTATTTTGATAGAATAAATTAAGTAATTTTCCATTACCTTTACCTAATTTTAATGGTTTGATCCATCCCTTTTGAAATCAAAGTTCAATGTGCCTCCACACTAAAAATTAAAAAGTAAGCTAATTTAA
>Tachypleus_gigas_DMK_03
GTAGCTGGCACAATTTTAACCAACTTAATCACAAATTACTAAATCTTACTTCAATAAATTATTTAAAATTAAATACTACAAACATAATAAAAGAAAATCAATTTCATTTATTAAGAAATCTAAATATAATCATACTATTCATACAGTTAAGAAAAAACTAAAATCAAATTTTACTATTTTTATTTCAACACTCGGTAAATTCTTAATTATTTCTAC--TTTTTTTACTATTAGTAGAAATAATATTAATACATCTATTAGATTTTCAAATAAACTTATAAATATAAATTTATGTCCAAGTAAAAAAATATATTTATATAAATAATAAATAGATGTATACATCAAATTATGCAGCTATTCAGTTTTTTTATATGTTTATAATTTAAAGATTTTTTGTATGGCGAATGTTATATTTTAGATGTAATCAAAGGATCATAAATTAATATTCTTTAATTATAAATTTAAAATATAAATATAATTAGGCATTGATTACTAATAAATGCGATATTAATTTAAATAAAACAAATAATGTAAATAATTAACTTATTTATAAAATAAAATATTCTAAGGTAAAGTGCCTGATTAAAGGGTTATTTTGATAGAATAAATTAAGTAATTTTCCATTACCTTTACCTAATTTTAATGGTTTGATCCATCCCTTTTGAAATCAAAGTTCAATGTGCCTCCACACTAAAAATTAAAAAGTAAGCTAATTTAA
>Tachypleus_gigas_DMK_04
GTAGCTGGCACAATTTTAACCAACCTAATCACAAATTACTAAATCTTACTTCAATAAATTATTTAAAATTAAATACTACAAACATAATAAAAGAAAATCAATTTCATTTATTAAGAAATCTAAATATAATCATACTATTCATACAGTTAAGAAAAAACTAAAATCAAATTTTACTATCTTTATTTCAACACTCGGTAAATTCTTAATTATTTCTAC-TTTTTTTTACTATTAGTAGAAATAATATTAATACATCTATTAAATTTTCAAATAAACTTATAAATATAAATTTATGTCCAAGTAAAAAAATATATTTATATAAATAATAAATAGATGTATACATCAAATTATGCAGCTATTTAGTTTTTTTATATATTTATAATTTAAAGATTTTTTGTATGGCGAATGTTATATTTTAGATGTAATCAAAGGATCATAAATTAATATTCTTTAATTATAAATTTAAAATATAAATATAATTAGGCATTGATTACTAATAAATGCGATATTAATTTAAATAAAACAAATAATGTAAATAATTAACTTATTTATAAAATAAAATATTCTAAGGTAAAGTGCCTGATTAAAGGGTTATTTTGATAGAATAAATTAAGTAATTTTCCATTACCTTTACCTAATTTTAATGGTATGATCCATCCCTTTTGAAATCAAAGTTCAATGTGCCTCCACACTAAAAATTAAAAAGTAAGCTAATTTAA
>Tachypleus_gigas_DMK_05
GTAGCTGGCACAATTTTAACCAACCTAATCACAAATTACTAAATCTTACTTCAATAAATTATTTAAAATTAAATACTACAAACATAATAAAAGAAAATCAATTTCATTTATTAAGAAATCTAAATATAATCATACTATTCATACAGTTAAGAAAAAACTAAAATCAAATTTTACTATCTTTATTTCAACACTCGGTAAATTCTTAATTATTTCTAC-TTTTTTTTACTATTAGTAGAAATAATATTAATACATCTATTAAATTTTCAAATAAACTTATAAATATAAATTTATGTCCAAGTAAAAAAATATATTTATATAAATAATAAATAGATGTATACATCAAATTATGCAGCTATTTAGTTTTTTTATATATTTATAATTTAAAGATTTTTTGTATGGCGAATGTTATATTTTAGATGTAATCAAAGGATCATAAATTAATATTCTTTAATTATAAATTTAAAATATAAATATAATTAGGCATTGATTACTAATAAATGCGATATTAATTTAAATAAAACAAATAATGTAAATAATTAACTTATTTATAAAATAAAATATTCTAAGGTAAAGTGCCTGATTAAAGGGTTATTTTGATAGAATAAATTAAGTAATTTTCCATTACCTTTACCTAATTTTAATGGTATGATCCATCCCTTTTGAAATCAAAGTTCAATGTGCCTCCACACTAAAAATTAAAAAGTAAGCTAATTTAA
>Tachypleus_gigas_DMK_06
GTAGCTGGCACAATTTTAACCAACCTAATCACAAATTACTAAATCTTACTTCAATAAATTATTTAAAATTAAATACTACAAACATAATAAAAGAAAATCAATTTCATTTATTAAGAAATCTAAATATAATCATACTATTCATACAGTTAAGAAAAAACTAAAATCAAATTTTATTATCTTTATTTCAACACTCGGTAAATTCTTAATTATTTCTAC-TTTTTTTTACTATTAGTAGAAATAATATTAATACATCTATTAAATTTTCAAATAAACTTATAAATATAAATTTATGTCCAAGTAAAAAAATATATTTATATAAATAATAAATAGATGTATACATCAAATTATGCAGCTATTTAGTTTTTTTATATATTTATAATTTAAAGATTTTTTGTATGGCGAATGTTATATTTTAGATGTAATCAAAGGATCATAAATTAATATTCTTTAATTATAAATTTAAAATATAAATATAATTAGGCATTGATTATTAATAAATGCGATATTAATTTAAATAAAACAAATAATGTAAATAATTAACTTATTTATAAAATAAAATATTCTAAGGTAAAGTGCCTGATTAAAGGGTTATTTTGATAGAATAAATTAAGTAATTTTCCATTACCTTTACCTAATTTTAATGGTATGATCCATCCCTTTTGAAATCAAAGTTCAATGTGCCTCCACACTAAAAATTAAAAAGTAAGCTAATTTAA
>Tachypleus_gigas_DMK_07
GTAGCTGGCACAATTTTAACCAACTTAATCACAAATTACTAAATCTTACTTCAATAAATTATTTAAAATTAAATACTACAAACATAATAAAAGAAAATCAATTTCATTTATTAAGAAATCTAAATATAATCATACTATTCATACAGTTAAGAAAAAACTAAAATCAAATTTTACTATTTTTATTTCAACACTCGGTAAATTCTTAATTATTTCTAC--TTTTTTTACTATTAGTAGAAATAATATTAATACATCTATTAGATTTTCAAATAAACTTATAAATATAAATTTATGTCCAAGTAAAAAAATATATTTATATAAATAATAAATAGATGTATACATCAAATTATGCAGCTATTCAGTTTTTTTATATGTTTATAATTTAAAGATTTTTTGTATGGCGAATGTTATATTTTAGATGTAATCAAAGGATCATAAATTAATATTCTTTAATTATAAATTTAAAATATAAATATAATTAGGCATTGATTACTAATAAATGCGATATTAATTTAAATAAAACAAATAATGTAAATAATTAACTTATTTATAAAATAAAATATTCTAAGGTAAAGTGCCTGATTAAAGGGTTATTTTGATAGAATAAATTAAGTAATTTTCCATTACCTTTACCTAATTTTAATGGTTTGATCCATCCCTTTTGAAATCAAAGTTCAATGTGCCTCCACACTAAAAATTAAAAAGTAAGCTAATTTAA
>Tachypleus_gigas_DMK_08
GTAGCTGGCACAATTTTAACCAACCTAATCACAAATTACTAAATCTTACTTCAATAAATTATTTAAAATTAAATACTACAAACATAATAAAAGAAAATCAATTTCATTTATTAAGAAATCTAAATATAATCATACTATTCATACAGTTAAGAAAAAACTAAAATCAAATTTTACTATCTTTATTTCAACACTCGGTAAATTCTTAATTATTTCTAC-TTTTTTTTACTATTAGTAGAAATAATATTAATACATCTATTAAATTTTCAAATAAACTTATAAATATAAATTTATGTCCAAGTAAAAAAATATATTTATATAAATAATAAATAGATGTATACATCAAATTATGCAGCTATTTAGTTTTTTTATATATTTATAATTTAAAGATTTTTTGTATGGCGAATGTTATATTTTAGATGTAATCAAAGGATCATAAATTAATATTCTTTAATTATAAATTTAAAATATAAATATAATTAGGCATTGATTACTAATAAATGCGATATTAATTTAAATAAAACAAATAATGTAAATAATTAACTTATTTATAAAATAAAATATTCTAAGGTAAAGTGCCTGATTAAAGGGTTATTTTGATAGAATAAATTAAGTAATTTTCCATTACCTTTACCTAATTTTAATGGTATGATCCATCCCTTTTGAAATCAAAGTTCAATGTGCCTCCACACTAAAAATTAAAAAGTAAGCTAATTTAA
>Tachypleus_gigas_DMK_09
GTAGCTGGCACAATTTTAACCAACCTAATCACAAATTACTAAATCTTACTTCAATAAATTATTTAAAATTAAATACTACAAACATAATAAAAGAAAATCAATTTCATTTATTAAGAAATCTAAATATAATCATACTATTCATACAGTTAAGAAAAAACTAAAATCAAATTTTACTATCTTTATTTCAACACTCGGTAAATTCTTAATTATTTCTAC-TTTTTTTTACTATTAGTAGAAATAATATTAATACATCTATTAAATTTTCAAATAAACTTATAAATATAAATTTATGTCCAAGTAAAAAAATATATTTATATAAATAATAAATAGATGTATACATCAAATTATGCAGCTATTTAGTTTTTTTATATATTTATAATTTAAAGATTTTTTGTATGGCGAATGTTATATTTTAGATGTAATCAAAGGATCATAAATTAATATTCTTTAATTATAAATTTAAAATATAAATATAATTAGGCATTGATTACTAATAAATGCGATATTAATTTAAATAAAACAAATAATGTAAATAATTAACTTATTTATAAAATAAAATATTCTAAGGTAAAGTGCCTGATTAAAGGGTTATTTTGATAGAATAAATTAAGTAATTTTCCATTACCTTTACCTAATTTTAATGGTATGATCCATCCCTTTTGAAATCAAAGTTCAATGTGCCTCCACACTAAAAATTAAAAAGTAAGCTAATTTAA
>Tachypleus_gigas_DMK_10
GTAGCTGGCACAATTTTAACCAACCTAATCACAAATTACTAAATCTTACTTCAATAAATTATTTAAAATTAAATACTACAAACATAATAAAAGAAAATCAATTTCATTTATTAAGAAATCTAAATATAATCATACTATTCATACAGTTAAGAAAAAACTAAAATCAAATTTTACTATCTTTATTTCAACACTCGGTAAATTCTTAATTATTTCTAC-TTTTTTTTACTATTAGTAGAAATAATATTAATACATCTATTAAATTTTCAAATAAACTTATAAATATAAATTTATGTCCAAGTAAAAAAATATATTTATATAAATAATAAATAGATGTATACATCAAATTATGCAGCTATTTAGTTTTTTTATATATTTATAATTTAAAGATTTTTTGTATGGCGAATGTTATATTTTAGATGTAATCAAAGGATCATAAATTAATATTCTTTAATTATAAATTTAAAATATAAATATAATTAGGCATTGATTATTAATAAATGCGATATTAATTTAAATAAAACAAATAATGTAAATAATTAACTTATTTATAAAATAAAATATTCTAAGGTAAAGTGCCTGATTAAAGGGTTATTTTGATAGAATAAATTAAGTAATTTTCCATTACCTTTACCTAATTTTAATGGTATGATCCATCCCTTTTGAAATCAAAGTTCAATGTGCCTCCACACTAAAAATTAAAAAGTAAGCTAATTTAA
>Tachypleus_gigas_DMK_11
GTAGCTGGCACAATTTTAACCAACTTAATCATAAATTACTAAATCTTACTTCAATAAATTATTTAAAATTAAATACTACAAACATAATAAAAGAAAATCAATTTCATTTATTAAGAAATCTAAATATAATCATACTATTCATACAGTTAAGAAAAAACTAAAATCAAATTTTACTATTTTTATTTCAACACTCGGTAAATTCTTAATTATTTCTAC--TTTTTTTACTATTAGTAGAAATAATATTAATACATCTATTAAATTTTCAAATAAACTTATAAATATAAATTTATGTCCAAGTAAAAAAATATATTTATATAAATAATAAATAGATGTATACATCAAATTATGCAGCTATTCAGTTTTTTTATATATTTATAATTTAAAGATTTTTTGTATGGCGAATGTTATATCTTAGATGTAATCAAAGGATCATAAATTAATATTCTTTAATTATAAATTTAAAATATAAATATAATTAGGCATTGATTACTAATAAATGCGATATTAATTTAAATAAAACAAATAATGTAAATAATTAACTTATTTATAAAATAAAATATTCTAAGGTAAAGTGCCTGATTAAAGGGTTATTTTGATAGAATAAATTAAGTAATTTTCCATTACCTTTACCTAATTTTAATGGTTTGATCCATCCCTTTTGAAATCAAAGTTCAATGTGCCTCCACACTAAAAATTAAAAAGTAAGCTAATTTAA
>Tachypleus_gigas_DMK_12
GTAGCTGGCACAATTTTAACCAACTTAATCACAAATTACTAAATCTTACTTCAATAAATTATTTAAAATTAAATACTACAAACATAATAAAAGAAAATCAATTTCATTTATTAAGAAATCTAAATATAATCATACTATTCATACAGTTAAGAAAAAACTAAAATCAAATTTTACTATTTTTATTTCAACACTCGGTAAATTCTTAATTATTTCTAC--TTTTTTTACTATTAGTAGAAATAATATTAATACATCTATTAGATTTTCAAATAAACTTATAAATATAAATTTATGTCCAAGTAAAAAAATATATTTATATAAATAATAAATAGATGTATACATCAAATTATGCAGCTATTCAGTTTTTTTATATATTTATAATTTAAAGATTTTTTGTATGGCGAATGTTATATTTTAGATGTAATCAAAGGATCATAAATTAATATTCTTTAATTATAAATTTAAAATATAAATATAATTAGGCATTGATTACTAATAAATGCGATATTAATTTAAATAAAACAAATAATGTAAATAATTAACTTATTTATAAAATAAAATATTCTAAGGTAAAGTGCCTGATTAAAGGGTTATTTTGATAGAATAAATTAAGTAATTTTCCATTACCTTTACCTAATTTTAATGGTTTGATCCATCCCTTTTGAAATCAAAGTTCAATGTGCCTCCACACTAAAAATTAAAAAGTAAGCTAATTTAA
>Tachypleus_gigas_DMK_13
GTAGCTGGCACAATTTTAACCAACTTAATCACAAATTACTAAATCTTACTTCAATAAATTATTTAAAATTAAATACTACAAACATAATAAAAGAAAATCAATTTCATTTATTAAGAAATCTAAATATAATCATACTATTCATACAGTTAAGAAAAAACTAAAATCAAATTTTACTATTTTTATTTCAACACTCGGTAAATTCTTAATTATTTCTAC--TTTTTTTACTATTAGTAGAAATAATATTAATACATCTATTAGATTTTCAAATAAACTTATAAATATAAATTTATGTCCAAGTAAAAAAATATATTTATATAAATAATAAATAGATGTATACATCAAATTATGCAGCTATTCAGTTTTTTTATATATTTATAATTTAAAGATTTTTTGTATGGCGAATGTTATATTTTAGATGTAATCAAAGGATCATAAATTAATATTCTTTAATTATAAATTTAAAATATAAATATAATTAGGCATTGATTACTAATAAATGCGATATTAATTTAAATAAAACAAATAATGTAAATAATTAACTTATTTATAAAATAAAATATTCTAAGGTAAAGTGCCTGATTAAAGGGTTATTTTGATAGAATAAATTAAGTAATTTTCCATTACCTTTACCTAATTTTAATGGTTTGATCCATCCCTTTTGAAATCAAAGTTCAATGTGCCTCCACACTAAAAATTAAAAAGTAAGCTAATTTAA
>Tachypleus_gigas_DMK_14
GTAGCTGGCACAATTTTAACCAACTTAATCACAAATTACTAAATCTTACTTCAATAAATTATTTAAAATTAAATACTACAAACATAATAAAAGAAAATCAATTTCATTTATTAAGAAATCTAAATATAATCATACTATTCATACAGTTAAGAAAAAACTAAAATCAAATTTTACTATTTTTATTTCAACACTCGGTAAATTCTTAATTATTTCTAC--TTTTTTTACTATTAGTAGAAATAATATTAATACATCTATTAGATTTTCAAATAAACTTATAAATATAAATTTATGTCCAAGTAAAAAAATATATTTATATAAATAATAAATAGATGTATACATCAAATTATGCAGCTATTCAGTTTTTTTATATATTTATAATTTAAAGATTTTTTGTATGGCGAATGTTATATTTTAGATGTAATCAAAGGATCATAAATTAATATTCTTTAATTATAAATTTAAAATATAAATATAATTAGGCATTGATTACTAATAAATGCGATATTAATTTAAATAAAACAAATAATGTAAATAATTAACTTATTTATAAAATAAAATATTCTAAGGTAAAGTGCCTGATTAAAGGGTTATTTTGATAGAATAAATTAAGTAATTTTCCATTACCTTTACCTAATTTTAATGGTTTGATCCATCCCTTTTGAAATCAAAGTTCAATGTGCCTCCACACTAAAAATTAAAAAGTAAGCTAATTTAA
>Tachypleus_gigas_DMK_15
GTAGCTGGCACAATTTTAACCAACCTAATCACAAATTACTAAATCTTACTTCAATAAATTATTTAAAATTAAATACTACAAACATAATAAAAGAAAATCAATTTCATTTATTAAGAAATCTAAATATAATCATACTATTCATACAGTTAAGAAAAAACTAAAATCAAATTTTACTATCTTTATTTCAACACTCGGTAAATTCTTAATTATTTCTAC-TTTTTTTTACTATTAGTAGAAATAATATTAATACATCTATTAAATTTTCAAATAAACTTATAAATATAAATTTATGTCCAAGTAAAAAAATATATTTATATAAATAATAAATAGATGTATACATCAAATTATGCAGCTATTTAGTTTTTTTATATATTTATAATTTAAAGATTTTTTGTATGGCGAATGTTATATTTTAGATGTAATCAAAGGATCATAAATTAATATTCTTTAATTATAAATTTAAAATATAAATATAATTAGGCATTGATTACTAATAAATGCGATATTAATTTAAATAAAACAAATAATGTAAATAATTAACTTATTTATAAAATAAAATATTCTAAGGTAAAGTGCCTGATTAAAGGGTTATTTTGATAGAATAAATTAAGTAATTTTCCATTACCTTTACCTAATTTTAATGGTATGATCCATCCCTTTTGAAATCAAAGTTCAATGTGCCTCCACACTAAAAATTAAAAAGTAAGCTAATTTAA
>Tachypleus_gigas_DMK_16
GTAGCTGGCACAATTTTAACCAACCTAATCACAAATTACTAAATCTTACTTCAATAAATTATTTAAAATTAAATACTACAAACATAATAAAAGAAAATCAATTTCATTTATTAAGAAATCTAAATATAATCATACTATTCATACAGTTAAGAAAAAACTAAAATCAAATTTTACTATCTTTATTTCAACACTCGGTAAATTCTTAATTATTTCTAC-TTTTTTTTACTATTAGTAGAAATAATATTAATACATCTATTAAATTTTCAAATAAACTTATAAATATAAATTTATGTCCAAGTAAAAAAATATATTTATATAAATAATAAATAGATGTATACATCAAATTATGCAGCTATTTAGTTTTTTTATATATTTATAATTTAAAGATTTTTTGTATGGCGAATGTTATATTTTAGATGTAATCAAAGGATCATAAATTAATATTCTTTAATTATAAATTTAAAATATAAATATAATTAGGCATTGATTACTAATAAATGCGATATTAATTTAAATAAAACAAATAATGTAAATAATTAACTTATTTATAAAATAAAATATTCTAAGGTAAAGTGCCTGATTAAAGGGTTATTTTGATAGAATAAATTAAGTAATTTTCCATTACCTTTACCTAATTTTAATGGTATGATCCATCCCTTTTGAAATCAAAGTTCAATGTGCCTCCACACTAAAAATTAAAAAGTAAGCTAATTTAA
>Tachypleus_gigas_MDR_01
GTAGCTGGCACAATTTTAACCAACCTAATCACAAATTACTAAATCTTACTTCAATAAATTATTTAAAATTAAATACTACAAACATAATAAAAGAAAATCAATTTCATTTATTAAGAAATCTAAATATAATCATACTATTCATACAGTTAAGAAAAAACTAAAATCAAATTTTACTATCTTTATTTCAACACTCGGTAAATTCTTAATTATTTCTAC-TTTTTTTTACTATTAGTAGAAATAATATTAATACATCTATTAAATTTTCAAATAAACTTATAAATATAAATTTATGTCCAAGTAAAAAAATATATTTATATAAATAATAAATAGATGTATACATCAAATTATGCAGCTATTTAGTTTTTTTATATATTTATAATTTAAAGATTTTTTGTATGGCGAATGTTATATTTTAGATGTAATCAAAGGATCATAAATTAATATCCTTTAATTATAAATTTAAAATATAAATATAATTAGGCATTGATTACTAATAAATGCGATATTAATTTAAATAAAACAAATAATGTAAATAATTAACTTATTTATAAAATAAAATATTCTAAGGTAAAGTGCCTGATTAAAGGGTTATTTTGATAGAATAAATTAAGTAATTTTCCATTACCTTTACCTAATTTTAATGGTATGATCCATCCCTTTTGAAATCAAAGTTCAATGTGCCTCCACACTAAAAATTAAAAAGTAAGCTAATTTAA
>Tachypleus_gigas_MDR_02
GTAGCTGGCACAATTTTAACCAACTTAATCACAAATTACTAAATCTTACTTCAATAAATTATTTAAAATTAAATACTACAAACATAATAAAAGAAAATCAATTTCATTTATTAAGAAATCTAAATATAATCATACTATTCATACAGTTAAGAAAAAACTAAAATCAAATTTTACTATTTTTATTTCAACACTCGGTAAATTCTTAATTATTTCTAC--TTTTTTTACTATTAGTAGAAATAATATTAATACATCTATTAGATTTTCAAATAAACTTATAAATATAAATTTATGTCCAAGTAAAAAAATATATCTATATAAATAATAAATAGATGTATACATCAAATTATGCAGCTATTCAGTTTTTTTATATATTTATAATTTAAAGATTTTTTGTATGGCGAATGTTATATTTTAGATGTAATCAAAGGATCATAAATTAATATTCTTTAATTATAAATTTAAAATATAAATATAATTAGGCATTGATTACTAATAAATGCGATATTAATTTAAATAAAACAAATAATGTAAATAATTAACTTATTTATAAAATAAAATATTCTAAGGTAAAGTGCCTGATTAAAGGGTTATTTTGATAGAATAAATTAAGTAATTTTCCATTACCTTTACCTAATTTTAATGGTTTGATCCATCCCTTTTGAAATCAAAGTTCAATGTGCCTCCACACTAAAAATTAAAAAGTAAGCTAATTTAA
>Tachypleus_gigas_MDR_03
GTAGCTGGCACAATTTTAACCAACCTAATCACAAATTACTAAATCTTACTTCAATAAATTATTTAAAATTAAATACTACAAACATAATAAAAGAAAATCAATTTCATTTATTAAGAAATCTAAATATAATCATACTATTCATACAGTTAAGAAAAAACTAAAATCAAATTTTACTATCTTTATTTCAACACTCGGTAAATTCTTAATTATTTCTAC-TTTTTTTTACTATTAGTAGAAATAATATTAATACATCTATTAAATTTTCAAATAAACTTATAAATATAAATTTATGTCCAAGTAAAAAAATATATTTATATAAATAATAAATAGATGTATACATCAAATTATGCAGCTATTTAGTTTTTTTATATATTTATAATTTAAAGATTTTTTGTATGGCGAATGTTATATTTTAGATGTAATCAAAGGATCATAAATTAATATTCTTTAATTATAAATTTAAAATATAAATATAATTAGGCATTGATTACTAATAAATGCGATATTAATTTAAATAAAACAAATAATGTAAATAATTAACTTATTTATAAAATAAAATATTCTAAGGTAAAGTGCCTGATTAAAGGGTTATTTTGATAGAATAAATTAAGTAATTTTCCATTACCTTTACCTAATTTTAATGGTATGATCCATCCCTTTTGAAATCAAAGTTCAATGTGCCTCCACACTAAAAATTAAAAAGTAAGCTAATTTAA
>Tachypleus_gigas_MDR_04
GTAGCTGGCACAATTTTAACCAACCTAATCACAAATTACTAAATCTTACTTCAATAAATTATTTAAAATTAAATACTACAAACATAATAAAAGAAAATCAATTTCATTTATTAAGAAATCTAAATATAATCATACTATTCATACAGTTAAGAAAAAACTAAAATCAAATTTTACTATCTTTATTTCAACACTCGGTAAATTCTTAATTATTTCTAC-TTTTTTTTACTATTAGTAGAAATAATATTAATACATCTATTAAATTTTCAAATAAACTTATAAATATAAATTTATGTCCAAGTAAAAAAATATATTTATATAAATAATAAATAGATGTATACATCAAATTATGCAGCTATTTAGTTTTTTTATATATTTATAATTTAAAGATTTTTTGTATGGCGAATGTTATATTTTAGATGTAATCAAAGGATCATAAATTAATATCCTTTAATTATAAATTTAAAATATAAATATAATTAGGCATTGATTACTAATAAATGCGATATTAATTTAAATAAAACAAATAATGTAAATAATTAACTTATTTATAAAATAAAATATTCTAAGGTAAAGTGCCTGATTAAAGGGTTATTTTGATAGAATAAATTAAGTAATTTTCCATTACCTTTACCTAATTTTAATGGTATGATCCATCCCTTTTGAAATCAAAGTTCAATGTGCCTCCACACTAAAAATTAAAAAGTAAGCTAATTTAA
>Tachypleus_gigas_MDR_05
GTAGCTGGCACAATTTTAACCAACCTAATCACAAATTACTAAATCTTACTTCAATAAATTATTTAAAATTAAATACTACAAACATAATAAAAGAAAATCAATTTCATTTATTAAGAAATCTAAATATAATCATACTATTCATACAGTTAAGAAAAAACTAAAATCAAATTTTACTATCTTTATTTCAACACTCGGTAAATTCTTAATTATTTCTAC-TTTTTTTTACTATTAGTAGAAATAATATTAATACATCTATTAAATTTTCAAATAAACTTATAAATATAAATTTATGTCCAAGTAAAAAAATATATTTATATAAATAATAAATAGATGTATACATCAAATTATGCAGCTATTTAGTTTTTTTATATATTTATAATTTAAAGATTTTTTGTATGGCGAATGTTATATTTTAGATGTAATCAAAGGATCATAAATTAATATTCTTTAATTATAAATTTAAAATATAAATATAATTAGGCATTGATTACTAATAAATGCGATATTAATTTAAATAAAACAAATAATGTAAATAATTAACTTATTTATAAAATAAAATATTCTAAGGTAAAGTGCCTGATTAAAGGGTTATTTTGATAGAATAAATTAAGTAATTTTCCATTACCTTTACCTAATTTTAATGGTATGATCCATCCCTTTTGAAATCAAAGTTCAATGTGCCTCCACACTAAAAATTAAAAAGTAAGCTAATTTAA
>Tachypleus_gigas_MDR_06
GTAGCTGGCACAATTTTAACCAACTTAATCACAAATTACTAAATCTTACTTCAATAAATTATTTAAAATTAAATACTACAAACATAATAAAAGAAAATCAATTTCATTTATTAAGAAATCTAAATATAATCATACTATTCATACAGTTAAGAAAAAACTAAAATCAAATTTTACTATTTTTATTTCAACACTCGGTAAATTCTTAATTATTTCTAC--TTTTTTTACTATTAGTAGAAATAATATTAATACATCTATTAGATTTTCAAATAAACTTATAAATATAAATTTATGTCCAAGTAAAAAAATATATCTATATAAATAATAAATAGATGTATACATCAAATTATGCAGCTATTCAGTTTTTTTATATATTTATAATTTAAAGATTTTTTGTATGGCGAATGTTATATTTTAGATGTAATCAAAGGATCATAAATTAATATCCTTTAATTATAAATTTAAAACATAAATATAATTAGGCATTGATTACTAATAAATGCGATATTAATTTAAATAAAACAAATAATGTAAATAATTAACTTATTTATAAAATAAAATATTCTAAGGTAAAGTGCCTGATTAAAGGGTTATTTTGATAGAATAAATTAAGTAATTTTCCATTACCTTTACCTAATTTTAATGGTTTGATCCATCCCTTTTGAAATCAAAGTTCAATGTGCCTCCACACTAAAAATTAAAAAGTAAGCTAATTTAA
>Tachypleus_gigas_MDR_07
GTAGCTGGCACAATTTTAACCAACTTAATCACAAATTACTAAATCTTACTTCAATAAATTATTTAAAATTAAATACTACAAACATAATAAAAGAAAATCAATTTCATTTATTAAGAAATCTAAATATAATCATACTATTCATACAGTTAAGAAAAAACTAAAATCAAATTTTACTATTTTTATTTCAACACTCGGTAAATTCTTAATTATTTCTAC--TTTTTTTACTATTAGTAGAAATAATATTAATACATCTATTAGATTTTCAAATAAACTTATAAATATAAATTTATGTCCAAGTAAAAAAATATATCTATATAAATAATAAATAGATGTATACATCAAATTATGCAGCTATTCAGTTTTTTTATATATTTATAATTTAAAGATTTTTTGTATGGCGAATGTTATATTTTAGATGTAATCAAAGGATCATAAATTAATATTCTTTAATTATAAATTTAAAATATAAATATAATTAGGCATTGATTACTAATAAATGCGATATTAATTTAAATAAAACAAATAATGTAAATAATTAACTTATTTATAAAATAAAATATTCTAAGGTAAAGTGCCTGATTAAAGGGTTATTTTGATAGAATAAATTAAGTAATTTTCCATTACCTTTACCTAATTTTAATGGTTTGATCCATCCCTTTTGAAATCAAAGTTCAATGTGCCTCCACACTAAAAATTAAAAAGTAAGCTAATTTAA
>Tachypleus_gigas_MDR_08
GTAGCTGGCACAATTTTAACCAACTTAATCACAAATTACTAAATCTTACTTCAATAAATTATTTAAAATTAAATACTACAAACATAATAAAAGAAAATCAATTTCATTTATTAAGAAATCTAAATATAATCATACTATTCATACAGTTAAGAAAAAACTAAAATCAAATTTTACTATTTTTATTTCAACACTCGGTAAATTCTTAATTATTTCTAC--TTTTTTTACTATTAGTAGAAATAATATTAATACATCTATTAGATTTTCAAATAAACTTATAAATATAAATTTATGTCCAAGTAAAAAAATATATCTATATAAATAATAAATAGATGTATACATCAAATTATGCAGCTATTCAGTTTTTTTATATATTTATAATTTAAAGATTTTTTGTATGGCGAATGTTATATTTTAGATGTAATCAAAGGATCATAAATTAATATTCTTTAATTATAAATTTAAAACATAAATATAATTAGGCATTGATTACTAATAAATGCGATATTAATTTAAATAAAACAAATAATGTAAATAATTAACTTATTTATAAAATAAAATATTCTAAGGTAAAGTGCCTGATTAAAGGGTTATTTTGATAGAATAAATTAAGTAATTTTCCATTACCTTTACCTAATTTTAATGGTTTGATCCATCCCTTTTGAAATCAAAGTTCAATGTGCCTCCACACTAAAAATTAAAAAGTAAGCTAATTTAA
>Tachypleus_gigas_MDR_09
GTAGCTGGCACAATTTTAACCAACCTAATCACAAATTACTAAATCTTACTTCAATAAATTATTTAAAATTAAATACTACAAACATAATAAAAGAAAATCAATTTCATTTATTAAGAAATCTAAATATAATCATACTATTCATACAGTTAAGAAAAAACTAAAATCAAATTTTACTATCTTTATTTCAACACTCGGTAAATTCTTAATTATTTCTAC-TTTTTTTTACTATTAGTAGAAATAATATTAATACATCTATTAAATTTTCAAATAAACTTATAAATATAAATTTATGTCCAAGTAAAAAAATATATTTATATAAATAATAAATAGATGTATACATCAAATTATGCAGCTATTTAGTTTTTTTATATATTTATAATTTAAAGATTTTTTGTATGGCGAATGTTATATTTTAGATGTAATCAAAGGATCATAAATTAATATTCTTTAATTATAAATTTAAAATATAAATATAATTAGGCATTGATTACTAATAAATGCGATATTAATTTAAATAAAACAAATAATGTAAATAATTAACTTATTTATAAAATAAAATATTCTAAGGTAAAGTGCCTGATTAAAGGGTTATTTTGATAGAATAAATTAAGTAATTTTCCATTACCTTTACCTAATTTTAATGGTATGATCCATCCCTTTTGAAATCAAAGTTCAATGTGCCTCCACACTAAAAATTAAAAAGTAAGCTAATTTAA
>Tachypleus_gigas_MDR_10
GTAGCTGGCACAATTTTAACCAACCTAATCACAAATTACTAAATCTTACTTCAATAAATTATTTAAAATTAAATACTACAAATATAATAAAAGAAAATCAATTTCATTTATTAAGAAATCTAAATATAATCATACTATTCATACAGTTAAGAAAAAACTAAAATCAAATTTTATTATCTTTATTTCAACACTCGGTAAATTCTTAATTATTTCTAC--TTTTTTTACTATTAGTAGAAATAATATTAATACATCTATTAAATTTTCAAATAAACTTATAAACATAAATTTATGTCCAAGTAAAAAAATATATTTATATAAATAATAAATAGATGTATACATCATATTATGCAGCTATTCAGTTTTTTTATATATTTATAATTTAAGGATTTTTTGTATGGCGAATGTTATATTTTAGATGTAATCAAAGGATCATAAATTAATATTCTTTAATTATAAATTTAAAATATAAATATAATTAGGCATTGATTACTAATAAATGCGATATTAATTTAAATAAAACAAATAATGTAAATAATTAACTTATTTATAAAATAAAATATTCTAAGGTAAAGTGCCTGATTAAAGGGTTATTTTGATAGAATAAATTAAGTAATTTTCCATTACCTTTACCTAATTTTAATGGTATGATCCATCCCTTTTGAAATCAAAGTTCAATGTGCCTCCACACTAAAAATTAAAAAGTAAGCTAATTTAA
>Tachypleus_gigas_MDR_11
GTAGCTGGCACAATTTTAACCAACTTAATCACAAATTACTAAATCTTACTTCAATAAATTATTTAAAATTAAATACTACAAACATAATAAAAGAAAATCAATTTCATTTATTAAGAAATCTAAATATAATCATACTATTCATACAGTTAAGAAAAAACTAAAATCAAATTTTACTATTTTTATTTCAACACTCGGTAAATTCTTAATTATTTCTAC--TTTTTTTACTATTAGTAGAAATAATATTAATACATCTATTAGATTTTCAAATAAACTTATAAATATAAATTTATGTCCAAGTAAAAAAATATATCTATATAAATAATAAATAGATGTATACATCAAATTATGCAGCTATTCAGTTTTTTTATATATTTATAATTTAAAGATTTTTTGTATGGCGAATGTTATATTTTAGATGTAATCAAAGGATCATAAATTAATATTCTTTAATTATAAATTTAAAATATAAATATAATTAGGCATTGATTACTAATAAATGCGATATTAATTTAAATAAAACAAATAATGTAAATAATTAACTTATTTATAAAATAAAATATTCTAAGGTAAAGTGCCTGATTAAAGGGTTATTTTGATAGAATAAATTAAGTAATTTTCCATTACCTTTACCTAATTTTAATGGTTTGATCCATCCCTTTTGAAATCAAAGTTCAATGTGCCTCCACACTAAAAATTAAAAAGTAAGCTAATTTAA
>Tachypleus_gigas_MDR_12
GTAGCTGGCACAATTTTAACCAACCTAATCACAAATTACTAAATCTTACTTCAATAAATTATTTAAAATTAAATACTACAAACATAATAAAAGAAAATCAATTTCATTTATTAAGAAATCTAAATATAATCATACTATTCATACAGTTAAGAAAAAACTAAAATCAAATTTTACTATCTTTATTTCAACACTCGGTAAATTCTTAATTATTTCTAC-TTTTTTTTACTATTAGTAGAAATAATATTAATACATCTATTAAATTTTCAAATAAACTTATAAATATAAATTTATGTCCAAGTAAAAAAATATATTTATATAAATAATAAATAGATGTATACATCAAATTATGCAGCTATTTAGTTTTTTTATATATTTATAATTTAAAGATTTTTTGTATGGCGAATGTTATATTTTAGATGTAATCAAAGGATCATAAATTAATATTCTTTAATTATAAATTTAAAATATAACTATAATTAGGCATTGATTACTAATAAATGCGATATTAATTTAAATAAAACAAATAATGTAAATAATTAACTTATTTATAAAATAAAATATTCTAAGGTAAAGTGCCTGATTAAAGGGTTATTTTGATAGAATAAATTAAGTAATTTTCCATTACCTTTACCTAATTTTAATGGTATGATCCATCCCTTTTGAAATCAAAGTTCAATGTGCCTCCACACTAAAAATTAAAAAGTAAGCTAATTTAA
>Tachypleus_gigas_MDR_13
GTAGCTGGCACAATTTTAACCAACCTAATCACAAATTACTAAATCTTACTTCAATAAATTATTTAAAATTAAATACTACAAACATAATAAAAGAAAATCAATTTCATTTATTAAGAAATCTAAATATAATCATACTATTCATACAGTTAAGAAAAAACTAAAATCAAATTTTACTATCTTTATTTCAACACTCGGTAAATTCTTAATTATTTCTAC-TTTTTTTTACTATTAGTAGAAATAATATTAATACATCTATTAAATTTTCAAATAAACTTATAAATATAAATTTATGTCCAAGTAAAAAAATATATTTATATAAATAATAAATAGATGTATACATCAAATTATGCAGCTATTCAGTTTTTTTATATATTTATAATTTAAAGATTTTTTGTATGGCGAATGTTATATTTTAGATGTAATCAAAGGATCATAAATTAATATTCTTTAATTATAAATTTAAAATATAAATATAATTAGGCATTGATTACTAATAAATGCGATATTAATTTAAATAAAACAAATAATGTAAATAATTAACTTATTTATAAAATAAAATATTCTAAGGTAAAGTGCCTGATTAAAGGGTTATTTTGATAGAATAAATTAAGTAATTTTCCATTACCTTTACCTAATTTTAATGGTATGATCCATCCCTTTTGAAATCAAAGTTCAATGTGCCTCCACACTAAAAATTAAAAAGTAAGCTAATTTAA
>Tachypleus_gigas_SBG_01
GTAGCTGGCACAATTTTAACCAACCTAATCACAAATTACTAAATCTTACTTCAATAAATTATTTAAAATTAAATACTACAAACATAATAAAAGAAAATCAATTTCATTTATTAAGAAATCTAAATATAATCATACTATTCATACAGTTAAGAAAAAACTAAAATCAAATTTTACTATCTTTATTTCAACACTCGGTAAATTCTTAATTATTTCTAC-TTTTTTTTACTATTAGTAGAAATAATATTAATACATCTATTAAATTTTCAAATAAACTTATAAATATAAATTTATGTCCAAGTAAAAAAATATATTTATATAAATAATAAATAGATGTATACATCAAATTATGCAGCTATTCAGTTTTTTTATATATTTATAATTTAAAGATTTTTTGTATGGCGAATGTTATATTTTAGATGTAATCAAAGGATCATAAATTAATATTCTTTAATTATAAATTTAAAATATAAATATAATTAGGCATTGATTACTAATAAATGCGATATTAATTTAAATAAAACAAATAATGTAAATAATTAACTTATTTATAAAATAAAATATTCTAAGGTAAAGTGCCTGATTAAAGGATTATTTTGATAGAATAAATTAAGTAATTTTCCATTACCTTTACCTAATTTTAATGGTATGATCCATCCCTTTTGAAATCAAAGTTCAATGTGCCTCCACACTAAAAATTAAAAAGTAAGCTAATTTAA
>Tachypleus_gigas_SBG_02
GTAGCTGGCACAATTTTAACCAACTTAATCATAAATTACTAAATCTTACTTCAATAAATTATTTAAAATTAAATACTACAAACATAATAAAAGAAAATCAATTTCATTTATTAAGAAATCTAAATATAATCATACTATTCATACAGTTAAGAAAAAACTAAAATCAAATTTTACTATTTTTATTTCAACACTCGGTAAATTCTTAATTATTTCTAC--TTTTTTTACTATTAGTAGAAATAATATTAATACATCTATTAGATTTTCAAATAAACTTATAAATATAAATTTATGTCCAAGTAAAAAAATATATTTATATAAATAATAAATAGATGTATACATCAAATTATGCAGCTATTCAGTTTTTTTATATATTTATAATTTAAAGATTTTTTGTATGGCGAATGTTATATTTTAGATGTAATCAAAGGATCATAAATTAATATTCTTTAATTATAAATTTAAAATATAAATATAATTAGGCATTGATTACTAATAAATGCGATATTAATTTAAATAAAACAAATAATGTAAATAATTAACTTATTTATAAAATAAAATATTCTAAGGTAAAGTGCCTGATTAAAGGGTTATTTTGATAGAATAAATTAAGTAATTTTCCATTACCTTTACCTAATTTTAATGGTTTGATCCATCCCTTTTGAAATCAAAGTTCAATGTGCCTCCACACTAAAAATTAAAAAGTAAGCTAATTTAA
>Tachypleus_gigas_SBG_03
GTAGCTGGCACAATTTTAACCAACCTAATCACAAATTACTAAATCTTACTTCAATAAATTATTTAAAATTAAATACTACAAACATAATAAAAGAAAATCAATTTCATTTATTAAGAAATCTAAATATAATCATACTATTCATACAGTTAAGAAAAAACTAAAATCAAATTTTACTATCTTTATTTCAACACTCGGTAAATTCTTAATTATTTCTAC-TTTTTTTTACTATTAGTAGAAATAATATTAATACATCTATTAAATTTTCAAATAAACTTATAAATATAAATTTATGTCCAAGTAAAAAAATATATTTATATAAATAATAAATAGATGTATACATCAAATTATGCAGCTATTTAGTTTTTTTATATATTTATAATTTAAAGATTTTTTGTATGGCGAATGTTATATTTTAGATGTAATCAAAGGATCATAAATTAATATTCTTTAATTATAAATTTAAAATATAAATATAATTAGGCATTGATTATTAATAAATGCGATATTAATTTAAATAAAACAAATAATGTAAATAATTAACTTATTTATAAAATAAAATATTCTAAGGTAAAGTGCCTGATTAAAGGGTTATTTTGATAGAATAAATTAAGTAATTTTCCATTACCTTTACCTAATTTTAATGGTATGATCCATCCCTTTTGAAATCAAAGTTCAATGTGCCTCCACACTAAAAATTAAAAAGTAAGCTAATTTAA
>Tachypleus_gigas_SBG_04
GTAGCTGGCACAATTTTAACCAACCTAATCACAAATTACTAAATCTTACTTCAATAAATTATTTAAAATTAAATACTACAAACATAATAAAAGAAAATCAATTTCATTTATTAAGAAATCTAAATATAATCATACTATTCATACAGTTAAGAAAAAACTAAAATCAAATTTTACTATCTTTATTTCAACACTCGGTAAATTCTTAATTATTTCTAC-TTTTTTTTACTATTAGTAGAAATAATATTAATACATCTATTAAATTTTCAAATAAACTTATAAATATAAATTTATGTCCAAGTAAAAAAATATATTTATATAAATAATAAATAGATGTATACATCAAATTATGCAGCTATTCAGTTTTTTTATATATTTATAATTTAAAGATTTTTTGTATGGCGAATGTTATATTTTAGATGTAATCAAAGGATCATAAATTAATATTCTTTAATTATAAATTTAAAATATAAATATAATTAGGCATTGATTACTAATAAATGCGATATTAATTTAAATAAAACAAATAATGTAAATAATTAACTTATTTATAAAATAAAATATTCTAAGGTAAAGTGCCTGATTAAAGGGTTATTTTGATAGAATAAATTAAGTAATTTTCCATTACCTTTACCTAATTTTAATGGTATGATCCATCCCTTTTGAAATCAAAATTCAATGTGCCTCCACACTAAAAATTAAAAAGTAAGCTAATTTAA
>Tachypleus_gigas_SBG_05
GTAGCTGGCACAATTTTAACCAACCTAATCACAAATTACTAAATCTTACTTCAATAAATTATTTAAAATTAAATACTACAAACATAATAAAAGAAAATCAATTTCATTTATTAAGAAATCTAAATATAATCATACTATTCATACAGTTAAGAAAAAACTAAAATCAAATTTTACTATCTTTATTTCAACACTCGGTAAATTCTTAATTATTTCTAC-TTTTTTTTACTATTAGTAGAAATAATATTAATACATCTATTAAATTTTCAAATAAACTTATAAATATAAATTTATGTCCAAGTAAAAAAATATATTTATATAAATAATAAATAGATGTATACATCAAATTATGCAGCTATTTAGTTTTTTTATATATTTATAATTTAAAGATTTTTTGTATGGCGAATGTTATATTTTAGATGTAATCAAAGGATCATAAATTAATATTCTTTAATTATAAATTTAAAATATAAATATAGTTAGGCATTGATTACTAATAAATGCGATATTAATTTAAATAAAACAAATAATGTAAATAATTAACTTATTTATAAAATAAAATATTCTAAGGTAAAGTGCCTGATTAAAGGGTTATTTTGATAGAATAAATTAAGTAATTTTCCATTACCTTTACCTAATTTTAATGGTATGATCCATCCCTTTTGAAATCAAAGTTCAATGTGCCTCCACACTAAAAATTAAAAAGTAAGCTAATTTAA
>Tachypleus_gigas_SBG_06
GTAGCTGGCACAATTTTAACCAACTTAATCACAAATTACTAAATCTTACTTCAATAAATTATTTAAAATTAAATACTACAAACATAATAAAAGAAAATCAATTTCATTTATTAAGAAATCTAAATATAATCATACTATTCATACAGTTAAGAAAAAACTAAAATCAAATTTTACTATTTTTATTTCAACACTCGGTAAATTCTTAATTATTTCTAC--TTTTTTTACTATTAGTAGAAATAATATTAATACATCTATTAGATTTTCAAATAAACTTATAAATATAAATTTATGTCCAAGTAAAAAAATATATCTATATAAATAATAAATAGATGTATACATCAAATTATGCAGCTATTCAGTTTTTTTATATATTTATAATTTAAAGATTTTTTGTATGGCGAATGTTATATTTTAGATGTAATCAAAGGATCATAAATTAATATTCTTTAATTATAAATTTAAAATATAAATATAATTAGGCATTGATTACTAATAAATGCGATATTAATTTAAATAAAACAAATAATGTAAATAATTAACTTATTTATAAAATAAAATATTCTAAGGTAAAGTGCCTGATTAAAGGGTTATTTTGATAGAATAAATTAAGTAATTTTCCATTACCTTTACCTAATTTTAATGGTTTGATCCATCCCTTTTGAAATCAAAGTTCAATGTGCCTCCACACTAAAAATTAAAAAGTAAGCTAATTTAA
>Tachypleus_gigas_SBG_07
GTAGCTGGCACAATTTTAACCAACTTAATCATAAATTACTAAATCTTACTTCAATAAATTATTTAAAATTAAATACTACAAACATAATAAAAGAAAATCAATTTCATTTATTAAGAAATCTAAATATAATCATACTATTCATACAGTTAAGAAAAAACTAAAATCAAATTTTACTATTTTTATTTCAACACTCGGTAAATTCTTAATTATTTCTAC--TTTTTTTACTATTAGTAGAAATAATATTAATACATCTATTAGATTTTCAAATAAACTTATAAATATAAATTTATGTCCAAGTAAAAAAATATATTTATATAAATAATAAATAGATGTATACATCAAATTATGCAGCTATTCAGTTTTTTTATATATTTATAATTTAAAGATTTTTTGTATGGCGAATGTTATATTTTAGATGTAATCAAAGGATCATAAATTAATATTCTTTAATTATAAATTTAAAATATAAATATAATTAGGCATTGATTACTAATAAATGCGATATTAATTTAAATAAAACAAATAATGTAAATAATTAACTTATTTATAAAATAAAATATCCTAAGGTAAAGTGCCTGATTAAAGGGTTATTTTGATAGAATAAATTAAGTAATTTTCCATTACCTTTACCTAATTTTAATGGTTTGATCCATCCCTTTTGAAATCAAAGTTCAATGTGCCTCCACACTAAAAATTAAAAAGTAAGCTAATTTAA
>Tachypleus_gigas_SBG_08
GTAGCTGGCACAATTTTAACCAACCTAATCACAAATTACTAAATCTTACTTCAATAAATTATTTAAAATTAAATACTACAAACATAATAAAAGAAAATCAATTTCATTTATTAAGAAATCTAAATATAATCATACTATTCATACAGTTAAGAAAAAACTAAAATCAAATTTTACTATCTTTATTTCAACACTCGGTAAATTCTTAATTATTTCTAC-TTTTTTTTACTATTAGTAGAAATAATATTAATACATCTATTAAATTTTCAAATAAACTTATAAATATAAATTTATGTCCAAGTAAAAAAATATATTTATATAAATAATAAATAGATGTATACATCAAATTATGCAGCTATTCAGTTTTTTTATATATTTATAATTTAAAGATTTTTTGTATGGCGAATGTTATATTTTAGATGTAATCAAAGGATCATAAATTAATATTCTTTAATTATAAATTTAAAATATAAATATAATTAGGCATTGATTACTAATAAATGCGATATTAATTTAAATAAAACAAATAATGTAAATAATTAACTTATTTATAAAATAAAATATTCTAAGGTAAAGTGCCTGATTAAAGGATTATTTTGATAGAATAAATTAAGTAATTTTCCATTACCTTTACCTAATTTTAATGGTATGATCCATCCCTTTTGAAATCAAAGTTCAATGTGCCTCCACACTAAAAATTAAAAAGTAAGCTAATTTAA
>Tachypleus_gigas_SBG_09
GTAGCTGGCACAATTTTAACCAACTTAATCACAAATTACTAAATCTTACTTCAATAAATTATTTAAAATTAAATACTACAAACATAATAAAAGAAAATCAATTTCATTTATTAAGAAATCTAAATATAATCATACTATTCATACAGTTAAGAAAAAACTAAAATCAAATTTTACTATTTTTATTTCAACACTCGGTAAATTCTTAATTATTTCTAC-TTTTTTTTACTATTAGTAGAAATAATATTAATACATCTATTAGATTTTCAAATAAACTTATAAATATAAATTTATGTCCAAGTAAAAAAATATATTTATATAAATAATAAATAGATGTATACATCAAATTATGCAGCTATTCAGTTTTTTTATATATTTATAATTTAAAGATTTTTTGTATGGCGAATGTTATATTTTAGATGTAATCAAAGGATCATAAATTAATATTCTTTAATTATAAATTTAAAATATAAATATAATTAGGCATTGATTACTAATAAATGCGATATTAATTTAAATAAAACAAATAATGTAAATAATTAACTTATTTATAAAATAAAATATTCTAAGGTAAAGTGCCTGATTAAAGGGTTATTTTGATAGAATAAATTAAGTAATTTTCCATTACCTTTACCTAATTTTAATGGTTTGATCCATCCCTTTTGAAATCAAAGTTCAATGTGCCTCCACACTAAAAATTAAAAAGTAAGCTAATTTAA
>Tachypleus_gigas_SBG_10
GTAGCTGGCACAATTTTAACCAACCTAATCACAAATTACTAAATCTTACTTCAATAAATTATTTAAAATTAAATACTACAAACATAATAAAAGAAAATCAATTTCATTTATTAAGAAATCTAAATATAATCATACTATTCATACAGTTAAGAAAAAACTAAAATCAAATTTTACTATCTTTATTTCAACACTCGGTAAATTCTTAATTATTTCTAC-TTTTTTTTACTATTAGTAGAAATAATATTAATACATCTATTAAATTTTCAAATAAACTTATAAATATAAATTTATGTCCAAGTAAAAAAATATATTTATATAAATAATAAATAGATGTATACATCAAATTATGCAGCTATTCAGTTTTTTTATATATTTATAATTTAAAGATTTTTTGTATGGCGAATGTTATATTTTAGATGTAATCAAAGGATCATAAATTAATATTCTTTAATTATAAATTTAAAATATAAATATAATTAGGCATTGATTACTAATAAATGCGATATTAATTTAAATAAAACAAATAATGTAAATAATTAACTTATTTATAAAATAAAATATTCTAAGGTAAAGTGCCTGATTAAAGGATTATTTTGATAGAATAAATTAAGTAATTTTCCATTACCTTTACCTAATTTTAATGGTATGATCCATCCCTTTTGAAATCAAAGTTCAATGTGCCTCCACACTAAAAATTAAAAAGTAAGCTAATTTAA
>Tachypleus_gigas_SBG_11
GTAGCTGGCACAATTTTAACCAACTTAATCACAAATTACTAAATCTTACTTCAATAAATTATTTAAAATTAAATACTACAAACATAATAAAAGAAAATCAATTTCATTTATTAAGAAATCTAAATATAATCATACTATTCATACAGTTAAGAAAAAACTAAAATCAAATTTTACTATTTTTATTTCAACACTCGGTAAATTCTTAATTATTTCTAC--TTTTTTTACTATTAGTAGAAATAATATTAATACATCTATTAGATTTTCAAATAAACTTATAAATATAAATTTATGTCCAAGTAAAAAAATATATCTATATAAATAATAAATAGATGTATACATCAAATTATGCAGCTATTCAGTTTTTTTATATATTTATAATTTAAAGATTTTTTGTATGGCGAATGTTATATTTTAGATGTAATCAAAGGATCATAAATTAATATTCTTTAATTATAAATTTAAAATATAAATATAATTAGGCATTGATTACTAATAAATGCGATATTAATTTAAATAAAACAAATAATGTAAATAATTAACTTATTTATAAAATAAAATATTCTAAGGTAAAGTGCCTGATTAAAGGGTTATTTTGATAGAATAAATTAAGTAATTTTCCATTACCTTTACCTAATTTTAATGGTTTGATCCATCCCTTTTGAAATCAAAGTTCAATGTGCCTCCACACTAAAAATTAAAAAGTAAGCTAATTTAA
>Tachypleus_gigas_SBG_12
GTAGCTGGCACAATTTTAACCAACTTAATCACAAATTACTAAATCTTACTTCAATAAATTATTTAAAATTAAATACTACAAACATAATAAAAGAAAATCAATTTCATTTATTAAGAAATCTAAATATAATCATACTATTCATACAGTTAAGAAAAAACTAAAATCAAATTTTACTATTTTTATTTCAACACTCGGTAAATTCTTAATTATTTCTAC--TTTTTTTACTATTAGTAGAAATAATATTAATACATCTATTAAATTTTCAAATAAACTTATAAATATAAATTTATGTCCAAGTAAAAAAATATATTTATATAAATAATAAATAGATGTATACATCAAATTATGCAGCTATTCAGTTTTTTTATATATTTATAATTTAAAGATTTTTTGTATGGCGAATGTTATATTTTAGATGTAATCAAAGGATCATAAATTAATATTCTTTAATTATAAATTTAAAATATAAATATAATTAGGCATTGATTACTAATAAATGCGATATTAATTTAAATAAAACAAATAATGTAAATAATTAACTTATTTATAAAATAAAATATTCTAAGGTAAAGTGCCTGATTAAAGGGTTATTTTGATAGAATAAATTAAGTAATTTTCCATTACCTTTACCTAATTTTAATGGTTTGATCCATCCCTTTTGAAATCAAAGTTCAATGTGCCTCCACACTAAAAATTAAAAAGTAAGCTAATTTAA
>Tachypleus_gigas_SBG_13
GTAGCTGGCACAATTTTAACCAACCTAATCACAAATTACTAAATCTTACTTCAATAAATTATTTAAAATTAAATACTACAAACATAATAAAAGAAAATCAATTTCATTTATTAAGAAATCTAAATATAATCATACTATTCATACAGTTAAGAAAAAACTAAAATCAAATTTTACTATCTTTATTTCAACACTCGGTAAATTCTTAATTATTTCTAC-TTTTTTTTACTATTAGTAGAAATAATATTAATACATCTATTAAATTTTCAAATAAACTTATAAATATAAATTTATGTCCAAGTAAAAAAATATATTTATATAAATAATAAATAGATGTATACATCAAATTATGCAGCTATTTAGTTTTTTTATATATTTATAATTTAAAGATTTTTTGTATGGCGAATGTTATATTTTAGATGTAATCAAAGGATCATAAATTAATATTCTTTAATTATAAATTTAAAATATAAATATAATTAGGCATTGATTACTAATAAATGCGATATTAATTTAAATAAAACAAATAATGTAAATAATTAACTTATTTATAAAATAAAATATTCTAAGGTAAAGTGCCTGATTAAAGGGTTATTTTGATAGAATAAATTAAGTAATTTTCCATTACCTTTACCTAATTTTAATGGTATGATCCATCCCTTTTGAAATCAAAGTTCAATGTGCCTCCACACTAAAAATTAAAAAGTAAGCTAATTTAA
>Tachypleus_gigas_SBG_14
GTAGCTGGCACAATTTTAACCAACTTAATCACAAATTACTAAATCTTACTTCAATAAATTATTTAAAATTAAATACTACAAACATAATAAAAGAAAATCAATTTCATTTATTAAGAAATCTAAATATAATCATACTATTCATACAGTTAAGAAAAAACTAAAATCAAATTTTACTATTTTTATTTCAACACTCGGTAAATTCTTAATTATTTCTAC--TTTTTTTACTATTAGTAGAAATAATATTAATACATCTATTAGATTTTCAAATAAACTTATAAATATAAATTTATGTCCAAGTAAAAAAATATATTTATATAAATAATAAATAGATGTATACATCAAATTATGCAGCTATTCAGTTTTTTTATATATTTATAATTTAAAGATTTTTTGTATGGCGAATGTTATATTTTAGATGTAATCAAAGGATCATAAATTAATATTCTTTAATTATAAATTTAAAATATAAATATAATTAGGCATTGATTACTAATAAATGCGATATTAATTTAAATAAAACAAATAATGTAAATAATTAACTTATTTATAAAATAAAATATTCTAAGGTAAAGTGCCTGATTAAAGGGTTATTTTGATAGAATAAATTAAGTAATTTTCCATTACCTTTACCTAATTTTAATGGTTTGATCCATCCCTTTTGAAATCAAAGTTCAATGTGCCTCCACACTAAAAATTAAAAAGTAAGCTAATTTAA
>Tachypleus_gigas_SBG_15
GTAGCTGGCACAATTTTAACCAACCTAATCACAAATTACTAAATCTTACTTCAATAAATTATTTAAAATTAAATACTACAAACATAATAAAAGAAAATCAATTTCATTTATTAAGAAATCTAAATATAATCATACTATTCATACAGTTAAGAAAAAACTAAAATCAAATTTTACTATCTTTATTTCAACACTCGGTAAATTCTTAATTATTTCTAC-TTTTTTTTACTATTAGTAGAAATAATATTAATACATCTATTAAATTTTCAAATAAACTTATAAATATAAATTTATGTCCAAGTAAAAAAATATATTTATATAAATAATAAATAGATGTATACATCAAATTATGCAGCTATTTAGTTTTTTTATATATTTATAATTTAAAGATTTTTTGTATGGCGAATGTTATATTTTAGATGTAATCAAAGGATCATAAATTAATATTCTTTAATTATAAATTTAAAATATAAATATAATTAGGCATTGATTACTAATAAATGCGATATTAATTTAAATAAAACAAATAATGTAAATAATTAACTTATTTATAAAATAAAATATTCTAAGGTAAAGTGCCTGATTAAAGGGTTATTTTGATAGAATAAATTAAGTAATTTTCCATTACCTTTACCTAATTTTAATGGTATGATCCATCCCTTTTGAAATCAAAGTTCAATGTGCCTCCACACTAAAAATTAAAAAGTAAGCTAATTTAA
>Tachypleus_gigas_SBG_16
GTAGCTGGCACAATTTTAACCAACCTAATCACAAATTACTAAATCTTACTTCAATAAATTATTTAAAATTAAATACTACAAACATAATAAAAGAAAATCAATTTCATTTATTAAGAAATCTAAATATAATCATACTATTCATACAGTTAAGAAAAAACTAAAATCAAATTTTACTATCTTTATTTCAACACTCGGTAAATTCTTAATTATTTCTAC-TTTTTTTTACTATTAGTAGAAATAATATTAATACATCTATTAAATTTTCAAATAAACTTATAAATATAAATTTATGTCCAAGTAAAAAAATATATTTATATAAATAATAAATAGATGTATACATCAAATTATGCAGCTATTTAGTTTTTTTATATATTTATAATTTAAAGATTTTTTGTATGGCGAATGTTATATTTTAGATGTAATCAAAGGATCATAAATTAATATTCTTTAATTATAAATTTAAAATATAAATATAATTAGGCATTGATTATTAATAAATGCGATATTAATTTAAATAAAACAAATAATGTAAATAATTAACTTATTTATAAAATAAAATATTCTAAGGTAAAGTGCCTGATTAAAGGGTTATTTTGATAGAATAAATTAAGTAATTTTCCATTACCTTTACCTAATTTTAATGGTATGATCCATCCCTTTTGAAATCAAAGTTCAATGTGCCTCCACACTAAAAATTAAAAAGTAAGCTAATTTAA
>Tachypleus_gigas_SBG_17
GTAGCTGGCACAATTTTAACCAACTTAATCACAAATTACTAAATCTTACTTCAATAAATTATTTAAAATTAAATACTACAAACATAATAAAAGAAAATCAATTTCATTTATTAAGAAATCTAAATATAATCATACTATTCATACAGTTAAGAAAAAACTAAAATCAAATTTTACTATTTTTATTTCAACACTCGGTAAATTCTTAATTATTTCTAC--TTTTTTTACTATTAGTAGAAATAATATTAATACATCTATTAGATTTTCAAATAAACTTATAAATATAAATTTATGTCCAAGTAAAAAAATATATCTATATAAATAATAAATAGATGTATACATCAAATTATGCAGCTATTCAGTTTTTTTATATATTTATAATTTAAAGATTTTTTGTATGGCGAATGTTATATTTTAGATGTAATCAAAGGATCATAAATTAATATTCTTTAATTATAAATTTAAAATATAAATATAATTAGGCATTGATTACTAATAAATGCGATATTAATTTAAATAAAACAAATAATGTAAATAATTAACTTATTTATAAAATAAAATATTCTAAGGTAAAGTGCCTGATTAAAGGGTTATTTTGATAGAATAAATTAAGTAATTTTCCATTACCTTTACCTAATTTTAATGGTTTGATCCATCCCTTTTGAAATCAAAGTTCAATGTGCCTCCACACTAAAAATTAAAAAGTAAGCTAATTTAA
>Tachypleus_gigas_SBG_18
GTAGCTGGCACAATTTTAACCAACCTAATCACAAATTACTAAATCTTACTTCAATAAATTATTTAAAATTAAATACTACAAACATAATAAAAGAAAATCAATTTCATTTATTAAGAAATCTAAATATAATCATACTATTCATACAGTTAAGAAAAAACTAAAATCAAATTTTACTATCTTTATTTCAACACTCGGTAAATTCTTAATTATTTCTAC-TTTTTTTTACTATTAGTAGAAATAATATTAATACATCTATTAAATTTTCAAATAAACTTATAAATATAAATTTATGTCCAAGTAAAAAAATATATTTATATAAATAATAAATAGATGTATACATCAAATTATGCAGCTATTCAGTTTTTTTATATATTTATAATTTAAAGATTTTTTGTATGGCGAATGTTATATTTTAGATGTAATCAAAGGATCATAAATTAATATTCTTTAATTATAAATTTAAAATATAAATATAATTAGGCATTGATTACTAATAAATGCGATATTAATTTAAATAAAACAAATAATGTAAATAATTAACTTATTTATAAAATAAAATATTCTAAGGTAAAGTGCCTGATTAAAGGGTTATTTTGATAGAATAAATTAAGTAATTTTCCATTACCTTTACCTAATTTTAATGGTATGATCCATCCCTTTTGAAATCAAAGTTCAATGTGCCTCCACACTAAAAATTAAAAAGTAAGCTAATTTAA
>Tachypleus_gigas_SBG_19
GTAGCTGGCACAATTTTAACCAACCTAATCACAAATTACTAAATCTTACTTCAATAAATTATTTAAAATTAAATACTACAAACATAATAAAAGAAAATCAATTTCATTTATTAAGAAATCTAAATATAATCATACTATTCATACAGTTAAGAAAAAACTAAAATCAAATTTTACTATCTTTATTTCAACACTCGGTAAATTCTTAATTATTTCTAC-TTTTTTTTACTATTAGTAGAAATAATATTAATACATCTATTAAATTTTCAAATAAACTTATAAATATAAATTTATGTCCAAGTAAAAAAATATATTTATATAAATAATAAATAGATGTATACATCAAATTATGCAGCTATTTAGTTTTTTTATATATTTATAATTTAAAGATTTTTTGTATGGCGAATGTTATATTTTAGATGTAATCAAAGGATCATAAATTAATATTCTTTAATTATAAATTTAAAATATAAATATAATTAGGCATTGATTACTAATAAATGCGATATTAATTTAAATAAAACAAATAATGTAAATAATTAACTTATTTATAAAATAAAATATTCTAAGGTAAAGTGCCTGATTAAAGGGTTATTTTGATAGAATAAATTAAGTAATTTTCCATTACCTTTACCTAATTTTAATGGTATGATCCATCCCTTTTGAAATCAAAGTTCAATGTGCCTCCACACTAAAAATTAAAAAGTAAGCTAATTTAA
>Tachypleus_gigas_SBG_20
GTAGCTGGCACAATTTTAACCAACCTAATCACAAATTACTAAATCTTACTTCAATAAATTATTTAAAATTAAATACTACAAACATAATAAAAGAAAATCAATTTCATTTATTAAGAAATCTAAATATAATCATACTATTCATACAGTTAAGAAAAAACTAAAATCAAATTTTACTATCTTTATTTCAACACTCGGTAAATTCTTAATTATTTCTAC-TTTTTTTTACTATTAGTAGAAATAATATTAATACATCTATTAAATTTTCAAATAAACTTATAAATATAAATTTATGTCCAAGTAAAAAAATATATTTATATAAATAATAAATAGATGTATACATCAAATTATGCAGCTATTTAGTTTTTTTATATATTTATAATTTAAAGATTTTTTGTATGGCGAATGTTATATTTTAGATGTAATCAAAGGATCATAAATTAATATTCTTTAATTATAAATTTAAAATATAAATATAATTAGGCATTGATTACTAATAAATGCGATATTAATTTAAATAAAACAAATAATGTAAATAATTAACTTATTTATAAAATAAAATATTCTAAGGTAAAGTGCCTGATTAAAGGGTTATTTTGATAGAATAAATTAAGTAATTTTCCATTACCTTTACCTAATTTTAATGGTATGATCCATCCCTTTTGAAATCAAAGTTCAATGTGCCTCCACACTAAAAATTAAAAAGTAAGCTAATTTAA
>Tachypleus_gigas_UKN_01
GTAGCTGGCACAATTTTAACCAACCTAATCACAAATTACTAAATCTTACTTCAATAAATTATTTAAAATTAAATACTACAAACATAATAAAAGAAAATCAATTTCATTTATTAAGAAATCTAAATATAATCATACTATTCATACAGTTAAGAAAAAACTAAAATCAAATTTTACTATCTTTATTTCAACACTCGGTAAATTCTTAATTATTTCTAC-TTTTTTTTACTATTAGTAGAAATAATATTAATACATCTATTAAATTTTCAAATAAACTTATAAATATAAATTTATGTCCAAGTAAAAAAATATATTTATATAAATAATAAATAGATGTATACATCAAATTATGCAGCTATTCAGTTTTTTTATATATTTATAATTTAAAGATTTTTTGTATGGCGAATGTTATATTTTAGATGTAATCAAAGGATCATAAATTAATATTCTTTAATTATAAATTTAAAATATAAATATAATTAGGCATTGATTACTAATAAATGCGATATTAATTTAAATAAAACAAATAATGTAAATAATTAACTTATTTATAAAATAAAATATTCTAAGGTAAAGTGCCTGATTAAAGGGTTATTTTGATAGAATAAATTAAGTAATTTTCCATTACCTTTACCTAATTTTAATGGTATGATCCATCCCTTTTGAAATCAAAGTTCAATGTGCCTCCACACTAAAAATTAAAAAGTAAGCTAATTTAA
>Tachypleus_gigas_UKN_02
GTAGCTGGCACAATTTTAACCAACCTAATCACAAATTACTAAATCTTACTTCAATAAATTATTTAAAATTAAATACTACAAACATAATAAAAGAAAATCAATTTCATTTATTAAGAAATCTAAATATAATCATACTATTCATACAGTTAAGAAAAAACTAAAATCAAATTTTACTATCTTTATTTCAACACTCGGTAAATTCTTAATTATTTCTAC-TTTTTTTTACTATTAGTAGAAATAATATTAATACATCTATTAAATTTTCAAATAAACTTATAAATATAAATTTATGTCCAAGTAAAAAAATATATTTATATAAATAATAAATAGATGTATACATCAAATTATGCAGCTATTCAGTTTTTTTATATATTTATAATTTAAAGATTTTTTGTATGGCGAATGTTATATTTTAGATGTAATCAAAGGATCATAAATTAATATTCTTTAATTATAAATTTAAAATATAAATATAATTAGGCATTGATTACTAATAAATGCGATATTAATTTAAATAAAACAAATAATGTAAATAATTAACTTATTTATAAAATAAAATATTCTAAGGTAAAGTGCCTGATTAAAGGGTTATTTTGATAGAATAAATTAAGTAATTTTCCATTACCTTTACCTAATTTTAATGGTATGATCCATCCCTTTTGAAATCAAAGTTCAATGTGCCTCCACACTAAAAATTAAAAAGTAAGCTAATTTAA
>Tachypleus_gigas_UKN_03
GTAGCTGGCACAATTTTAACCAACTTAATCACAAATTACTAAATCTTACTTCAATAAATTATTTAAAATTAAATACTACAAACATAATAAAAGAAAATCAATTTCATTTATTAAGAAATCTAAATATAATCATACTATTCATACAGTTAAGAAAAAACTAAAATCAAATTTTACTATTTTTATTTCAACACTCGGTAAATTCTTAATTATTTCTAC--TTTTTTTACTATTAGTAGAAATAATATTAATACATCTATTAGATTTTCAAATAAACTTATAAATATAAATTTATGTCCAAGTAAAAAAATATATCTATATAAATAATAAATAGATGTATACATCAAATTATGCAGCTATTCAGTTTTTTTATATATTTATAATTTAAAGATTTTTTGTATGGCGAATGTTATATTTTAGATGTAATCAAAGGATCATAAATTAATATTCTTTAATTATAAATTTAAAATATAAATATAATTAGGCATTGATTACTAATAAATGCGATATTAATTTAAATAAAACAAATAATGTAAATAATTAACTTATTTATAAAATAAAATATTCTAAGGTAAAGTGCCTGATTAAAGGGTTATTTTGATAGAATAAATTAAGTAATTTTCCATTACCTTTACCTAATTTTAATGGTTTGATCCATCCCTTTTGAAATCAAAGTTCAATGTGCCTTCACACTAAAAATTAAAAAGTAAGCTAATTTAA
>Tachypleus_gigas_UKN_04
GTAGCTGGCACAATTTTAACCAACCTAATCACAAATTACTAAATCTTACTTCAATAAATTATTTAAAATTAAATACTACAAACATAATAAAAGAAAATCAATTTCATTTATTAAGAAATCTAAATATAATCATACTATTCATACAGTTAAGAAAAAACTAAAATCAAATTTTACTATCTTTATTTCAACACTCGGTAAATTCTTAATTATTTCTAC-TTTTTTTTACTATTAGTAGAAATAATATTAATACATCTATTAAATTTTCAAATAAACTTATAAATATAAATTTATGTCCAAGTAAAAAAATATATTTATATAAATAATAAATAGATGTATACATCAAATTATGCAGCTATTCAGTTTTTTTATATATTTATAATTTAAAGATTTTTTGTATGGCGAATGTTATATTTTAGATGTAATCAAAGGATCATAAATTAATATTCTTTAATTATAAATTTAAAATATAAATATAATTAGGCATTGATTGCTAATAAATGCGATATTAATTTAAATAAAACAAATAATGTAAATAATTAACTTATTTATAAAATAAAATATTCTAAGGTAAAGTGCCTGATTAAAGGGTTATTTTGATAGAATAAATTAAGTAATTTTCCATTACCTTTACCTAATTTTAATGGTATGATCCATCCCTTTTGAAATCAAAGTTCAATGTGCCTCCACACTAAAAATTAAAAAGTAAGCTAATTTAA
>Tachypleus_gigas_UKN_05
GTAGCTGGCACAATTTTAACCAACCTAATCACAAATTACTAAATCTTACTTCAATAAATTATTTAAAATTAAATACTACAAACATAATAAAAGAAAATCAATTTCATTTATTAAGAAATCTAAATATAATCATACTATTCATACAGTTAAGAAAAAACTAAAATCAAATTTTACTATCTTTATTTCAACACTCGGTAAATTCTTAATTATTTCTAC-TTTTTTTTACTATTAGTAGAAATAATATTAATACATCTATTAAATTTTCAAATAAACTTATAAATATAAATTTATGTCCAAGTAAAAAAATATATTTATATAAATAATAAATAGATGTATACATCAAATTATGCAGCTATTCAGTTTTTTTATATACTTATAATTTAAAGATTTTTTGTATGGCGAATGTTATATTTTAGATGTAATCAAAGGATCATAAATTAATATTCTTTAATTATAAATTTAAAATATAAATATAATTAGGCATTGATTACTAATAAATGCGATATTAATTTAAATAAAACAAATAATGTAAATAATTAACTTATTTATAAAATAAAATATTCTAAGGTAAAGTGCCTGATTAAAGGGTTATTTTGATAGAATAAATTAAGTAATTTTCCATTACCTTTACCTAATTTTAATGGTATGATCCATCCCTTTTGAAATCAAAGTTCAATGTGCCTCCACACTAAAAATTAAAAAGTAAGCTAATTTAA
>Tachypleus_gigas_UKN_06
GTAGCTGGCACAATTTTAACCAACCTAATCACAAATTACTAAATCTTACTTCAATAAATTATTTAAAATTAAATACTACAAACATAATAAAAGAAAATCAATTTCATTTATTAAGAAATCTAAATATAATCATACTATTCATACAGTTAAGAAAAAACTAAAATCAAATTTTACTATCTTTATTTCAACACTCGGTAAATTCTTAATTATTTCTAC-TTTTTTTTACTATTAGTAGAAATAATATTAATACATCTATTAAATTTTCAAATAAACTTATAAATATAAATTTATGTCCAAGTAAAAAAATATATTTATATAAATAATAAATAGATGTATACATCAAATTATGCAGCTATTCAGTTTTTTTATATACTTATAATTTAAAGATTTTTTGTATGGCGAATGTTATATTTTAGATGTAATCAAAGGATCATAAATTAATATTCTTTAATTATAAATTTAAAATATAAATATAATTAGGCATTGATTACTAATAAATGCGATATTAATTTAAATAAAACAAATAATGTAAATAATTAACTTATTTATAAAATAAAATATTCTAAGGTAAAGTGCCTGATTAAAGGGTTATTTTGATAGAATAAATTAAGTAATTTTCCATTACCTTTACCTAATTTTAATGGTATGATCCATCCCTTTTGAAATCAAAGTTCAATGTGCCTCCACACTAAAAATTAAAAAGTAAGCTAATTTAA
>Tachypleus_gigas_UKN_07
GTAGCTGGCACAATTTTAACCAACTTAATCACAAATTACTAAATCTTACTTCAATAAATTATTTAAAATTAAATACTACAAACATAATAAAAGAAAATCAATTTCATTTATTAAGAAATCTAAATATAATCATATTATTCATACAGTTAAGAAAAAACTAAAATCAAATTTTACTATTTTTATTTCAACACTCGGTAAATTCTTAATTATTTCTAC--TTTTTTTACTATTAGTAGAAATAATATTAATACATCTATTAGATTTTCAAATAAACTTATAAATATAAATTTATGTCCAAGTAAAAAAATATATCTATATAAATAATAAATAGATGTATACATCAAATTATGCAGCTATTCAGTTTTTTTATATATTTATAATTTAAAGATTTTTTGTATGGCGAATGTTATATTTTAGATGTAATCAAAGGATCATAAATTAATATTCTTTAATTATAAATTTAAAATATAAATATAATTAGGCATTGATTACTAATAAATGCGATATTAATTTAAATAAAACAAATAATGTAAATAATTAACTTATTTATAAAATAAAATATTCTAAGGTAAAGTGCCTGATTAAAGGGTTATTTTGATAGAATAAATTAAGTAATTTTCCATTACCTTTACCTAATTTTAATGGTTTGATCCATCCCTTTTGAAATCAAAGTTCAATGTGCCTCCACACTAAAAATTAAAAAGTAAGCTAATTTAA
>Tachypleus_gigas_UKN_08
GTAGCTGGCACAATTTTAACCAACTTAATCATAAATTACTAAATCTTACTTCAATAAATTATTTAAAATTAAATACTACAAACATAATAAAAGAAAATCAATTTCATTTATTAAGAAATCTAAATATAATCATACTATTCATACAGTTAAGAAAAAACTAAAATCAAATTTTACTATTTTTATTTCAACACTCGGTAAATTCTTAATTATTTCTAC--TTTTTTTACTATTAGTAGAAATAATATTAATACATCTATTAGATTTTCAAATAAACTTATAAATATAAATTTATGTCCAAGTAAAAAAATATATTTATATAAATAATAAATAGATGTATACATCAAATTATGCAGCTATTCAGTTTTTTTATATATTTATAATTTAAAGATTTTTTGTATGGCGAATGTTATATTTTAGATGTAATCAAAGGATCATAAATTAATATTCTTTAATTATAAATTTAAAATATAAATATAATTAGGCATTGATTACTAATAAATGCGATATTAATTTAAATAAAACAAATAATGTAAATAATTAACTTATTTATAAAATAAAATATTCTAAGGTAAAGTGCCTGATTAAAGGGTTATTTTGATAGAATAAATTAAGTAATTTTCCATTACCTTTACCTAATTTTAATGGTTTGATCCATCCCTTTTGAAATCAAAGTTCAATGTGCCTCCACACTAAAAATTAAAAAGTAAGCTAATTTAA
>Tachypleus_gigas_UKN_09
GTAGCTGGCACAATTTTAACCAACTTAATCATAAATTACTAAATCTTACTTCAATAAATTATTTAAAATTAAATACTACAAACATAATAAAAGAAAATCAATTTCATTTATTAAGAAATCTAAATATAATCATACTATTCATACAGTTAAGAAAAAACTAAAATCAAATTTTACTATTTTTATTTCAACACTCGGTAAATTCTTAATTATTTCTAC--TTTTTTTACTATTAGTAGAAATAATATTAATACATCTATTAGATTTTCAAATAAACTTATAAATATAAATTTATGTCCAAGTAAAAAAATATATTTATATAAATAATAAATAGATGTATACATCAAATTATGCAGCTATTCAGTTTTTTTATATGCTTATAATTTAAAGATTTTTTGTATGGCGAATGTTATATTTTAGATGTAATCAAAGGATCATAAATTAATATTCTTTAATTATAAATTTAAAACATAAGTATAATTAGGCATTGATTACTAATAAATGCGATATTAATTTAAATAAAACAAATAATGTAAATAATTAACTTATTTATAAAATAAAATATTCTAAGGTAAAGTGCCTGATTAAAGGGTTATTTTGATAGAATAAATTAAGTAATTTTCCATTACCTTTACCTAATTTTAATGGTTTGATCCATCCCTTTTGAAATCAAAGTTCAATGTGCCTCCACACTAAAAATTAAAAAGTAAGCTAATTTAA
>Tachypleus_gigas_UKN_10
GTAGCTGGCACAATTTTAACCAACTTAATCATAAATTACTAAATCTTACTTCAATAAATTATTTAAAATTAAATACTACAAACATAATAAAAGAAAATCAATTTCATTTATTAAGAAATCTAAATATAATCATACTATTCATACAGTTAAGAAAAAACTAAAATCAAATTTTACTATTTTTATTTCAACACTCGGTAAATTCTTAATTATTTCTAC--TTTTTTTACTATTAGTAGAAATAATATTAATACATCTATTAGATTTTCAAATAAACTTATAAATATAAATTTATGTCCAAGTAAAAAAATATATTTATATAAATAATAAATAGATGTATACATCAAATTATGCAGCTATTCAGTTTTTTTATATATTTATAATTTAAAGATTTTTTGTATGGCGAATGTTATATTTTAGATGTAATCAAAGGATCATAAATTAATATTCTTTAATTATAAATTTAAAATATAAATATAATTAGGCATTGATTACTAATAAATGCGATATTAATTTAAATAAAACAAATAATGTAAATAATTAACTTATTTATAAAATAAAATATTCTAAGGTAAAGTGCCTGATTAAAGGGTTATTTTGATAGAATAAATTAAGTAATTTTCCATTACCTTTACCTAATTTTAATGGTTTGATCCATCCCTTTTGAAATCAAAGTTCAATGTGCCTCCACACTAAAAATTAAAAAGTAAGCTAATTTAA
>Tachypleus_gigas_UKN_11
GTAGCTGGCACAATTTTAACCAACTTAATCATAAATTACTAAATCTTACTTCAATAAATTATTTAAAATTAAATACTACAAACATAATAAAAGAAAATCAATTTCATTTATTAAGAAATCTAAATATAATCATACTATTCATACAGTTAAGAAAAAACTAAAATCAAATTTTACTATTTTTATTTCAACACTCGGTAAATTCTTAATTATTTCTAC--TTTTTTTACTATTAGTAGAAATAATATTAATACATCTATTAGATTTTCAAATAAACTTATAAATATAAATTTATGTCCAAGTAAAAAAATATATTTATATAAATAATAAATAGATGTATACATCAAATTATGCAGCTATTTAGTTTTTTTATATGTTTATAATTTAAAGATTTTTTGTATGGCGAATGTTATATTTTAGATGTAATCAAAGGATCATAAATTAATATTCTTTAATTATAAATTTAAAATATAAATATAATTAGGCATTGATTACTAATAAATGCGATATTAATTTAAATAAAACAAATAATGTAAATAATTAACTTATTTATAAAATAAAATATTCTAAGGTAAAGTGCCTGATTAAAGGGTTATTTTGATAGAATAAATTAAGTAATTTTCCATTACCTTTACCTAATTTTAATGGTTTGATCCATCCCTTTTGAAATCAAAGTTCAATGTGCCTCCACACTAAAAATTAAAAAGTAAGCTAATTTAA
>Tachypleus_gigas_UKN_12
GTAGCTGGCACAATTTTAACCAACTTAATCACAAATTACTAAATCTTACTTCAATAAATTATTTAAAATTAAATACTACAAACATAATAAAAGAAAATCAATTTCATTTATTAAGAAATCTAAATATAATCATACTATTCATACAGTTAAGAAAAAACTAAAATCAAATTTTACTATTTTTATTTCAACACTCGGTAAATTCTTAATTATTTCTAC--TTTTTTTACTATTAGTAGAAATAATATTAATACATCTATTAGATTTTCAAATAAACTTATAAATATAAATTTATGTCCAAGTAAAAAAATATATTTATATAAATAATAAATAGATGTATACATCAAATTATGCAGCTATTCAGTTTTTTTATATATTTATAATTTAAAGATTTTTTGTATGGCGAATGTTATATTTTAGATGTAATCAAAGGATCATAAATTAATATTCTTTAATTATAAATTTAAAATATAAATATAATTAGGCATTGATTACTAATAAATGCGATATTAATTTAAATAAAACAAATAATGTAAATAATTAACTTATTTATAAAATAAAATATTCTAAGGTAAAGTGCCTGATTAAAGGGTTATTTTGATAGAATAAATTAAGTAATTTTCCATTACCTTTACCTAATTTTAATGGTTTGATCCATCCCTTTTGAAATCAAAGTTCAATGTGCCTCCACACTAAAAATTAAAAAGTAAGCTAATTTAA
>Tachypleus_gigas_UKN_13
GTAGCTGGCACAATTTTAACCAACTTAATCACAAATTACTAAATCTTACTTCAATAAATTATTTAAAATTAAATACTACAAACATAATAAAAGAAAATCAATTTCATTTATTAAGAAATCTAAATATAATCATACTATTCATACAGTTAAGAAAAAACTAAAATCAAATTTTACTATTTTTATTTCAACACTCGGTAAATTCTTAATTATTTCTAC--TTTTTTTACTATTAGTAGAAATAATATTAATACATCTATTAGATTTTCAAGTAAACTTATAAATATAAATTTATGTCCAAGTAAAAAAATATATCTATATAAATAATAAATAGATGTATACATCAAATTATGCAGCTATTCAGTTTTTTTATATATTTATAATTTAAAGATTTTTTGTATGGCGAATGTTATATTTTAGATGTAATCAAAGGATCATAAATTAATATTCTTTAATTATAAATTTAAAATATAAATATAATTAGGCATTGATTACTAATAAATGCGATATTAATTTAAATAAAACAAATAATGTAAATAATTAACTTATTTATAAAATAAAATATTCTAAGGTAAAGTGCCTGATTAAAGGGTTATTTTGATAGAATAAATTAAGTAATTTTCCATTACCTTTACCTAATTTTAATGGTTTGATCCATCCCTTTTGAAATCAAAGTTCAATGTGCCTCCACACTAAAAATTAAAAAGTAAGCTAATTTAA
>Tachypleus_gigas_UKN_14
GTAGCTGGCACAATTTTAACCAACTTAATCACAAATTACTAAATCTTACTTCAATAAATTATTTAAAATTAAATACTACAAACATAATAAAAGAAAATCAATTTCATTTATTAAGAAATCTAAATATAATCATACTATTCATACAGTTAAGAAAAAACTAAAATCAAATTTTACTATTTTTATTTCAACACTCGGTAAATTCTTAATTATTTCTAC--TTTTTTTACTATTAGTAGAAATAATATTAATACATCTATTAGATTTTCAAATAAACTTATAAATATAAATTTATGTCCAAGTAAAAAAATATATCTATATAAATAATAAATAGATGTATACATCAAATTATGCAGCTATTCAGTTTTTTTATATATTTATAATTTAAAGATTTTTTGTATGGCGAATGTTATATTTTAGATGTAATCAAAGGATCATAAATTAATATTCTTTAATTATAAATTTAAAATATAAATATAATTAGGCATTGATTACTAATAAATGCGATATTAATTTAAATAAAACAAATAATGTAAATAATTAACTTATTTATAAAATAAAATATTCTAAGGTAAAGTGCCTGATTAAAGGGTTATTTTGATAGAATAAATTAAGTAATTTTCCATTACCTTTACCTAATTTTAATGGTTTGATCCATCCCTTTTGAAATCAAAGTTCAATGTGCCTCCACACTAAAAATTAAAAAGTAAGCTAATTTAA
>Tachypleus_gigas_UKN_15
GTAGCTGGCACAATTTTAACCAACTTAATCACAAATTACTAAATCTTACTTCAATAAATTATTTAAAATTAAATACTACAAACATAATAAAAGAAAATCAATTTCATTTATTAAGAAATCTAAATATAATCATACTATTCATACAGTTAAGAAAAAACTAAAATCAAATTTTACTATTTTTATTTCAACACTCGGTAAATTCTTAATTATTTCTAC--TTTTTTTACTATTAGTAGAAATAATATTAATACATCTATTAGATTTTCAAATAAACTTATAAATATAAATTTATGTCCAAGTAAAAAAATATATTTATATAAATAATAAATAGATGTATACATCAAATTATGCAGCTATTCAGTTTTTTTATATATTTATAATTTAAAGATTTTTTGTATGGCGAATGTTATATTTTAGATGTAATCAAAGGATCATAAATTAATATTCTTTAATTATAAATTTAAAATATAAATATAATTAGGCATTGATTACTAATAAATGCGATATTAATTTAAATAAAACAAATAATGTAAATAATTAACTTATTTATAAAATAAAATATTCTAAGGTAAAGTGCCTGATTAAAGGGTTATTTTGATAGAATAAATTAAGTAATTTTCCATTACCTTTACCTAATTTTAATGGTTTGATCCATCCCTTTTGAAATCAAAGTTCAATGTGCCTCCACACTAAAAATTAAAAAGTAAGCTAATTTAA
>Tachypleus_gigas_UKN_16
GTAGCTGGCACAATTTTAACCAACTTAATCACAAATTACTAAATCTTACTTCAATAAATTATTTAAAATTAAATACTACAAACATAATAAAAGAAAATCAATTTCATTTATTAAGAAATCTAAATATAATCATACTATTCATACAGTTAAGAAAAAACTAAAATCAAATTTTACTATTTTTATTTCAACACTCGGTAAATTCTTAATTATTTCTAC--TTTTTTTACTATTAGTAGAAATAATATTAATACATCTATTAGATTTTCAAATAAACTTATAAATATAAATTTATGTCCAAGTAAAAAAATATATCTATATAAATAATAAATAGATGTATACATCAAATTATGCAGCTATTCAGTTTTTTTATATATTTATAATTTAAAGATTTTTTGTATGGCGAATGTTATATTTTAGATGTAATCAAAGGATCATAAATTAATATTCTTTAATTATAAATTTAAAATATAAATATAATTAGGCATTGATTACTAATAAATGCGATATTAATTTAAATAAAACAAATAATGTAAATAATTAACTTATTTATAAAATAAAATATTCTAAGGTAAAGTGCCTGATTAAAGGGTTATTTTGATAGAATAAATTAAGTAATTTTCCATTACCTTTACCTAATTTTAATGGTTTGATCCATCCCTTTTGAAATCAAAGTTCAATGTGCCTCCACACTAAAAATTAAAAAGTAAGCTAATTTAA
>Tachypleus_gigas_UKN_17
GTAGCTGGCACAATTTTAACCAACTTAATCACAAATTACTAAATCTTACTTCAATAAATTATTTAAAATTAAATACTACAAACATAATAAAAGAAAATCAATTTCATTTATTAAGAAATCTAAATATAATCATACTATTCATACAGTTAAGAAAAAACTAAAATCAAATTTTACTATTTTTATTTCAACACTCGGTAAATTCTTAATTATTTCTAC--TTTTTTTACTATTAGTAGAAATAATATTAATACATCTATTAGATTTTCAAATAAACTTATAAATATAAATTTATGTCCAAGTAAAAAAATATATCTATATAAATAATAAATAGATGTATACATCAAATTATGCAGCTATTCAGTTTTTTTATATATTTATAATTTAAAGATTTTTTGTATGGCGAATGTTATATTTTAGATGTAATCAAAGGATCATAAATTAATATTCTTTAATTATAAATTTAAAATATAAATATAATTAGGCATTGATTACTAATAAATGCGATATTAATTTAAATAAAACAAATAATGTAAATAATTAACTTATTTATAAAATAAAATATTCTAAGGTAAAGTGCCTGATTAAAGGGTTATTTTGATAGAATAAATTAAGTAATTTTCCATTACCTTTACCTAATTTTAATGGTTTGATCCATCCCTTTTGAAATCAAAGTTCAATGTGCCTCCACACTAAAAATTAAAAAGTAAGCTAATTTAA
>Tachypleus_gigas_UKN_18
GTAGCTGGCACAATTTTAACCAACTTAATCACAAATTACTAAATCTTACTTCAATAAATTATTTAAAATTAAATACTACAAACATAATAAAAGAAAATCAATTTCATTTATTAAGAAATCTAAATATAATCATACTATTCATACAGTTAAGAAAAAACTAAAATCAAATTTTACTATTTTTATTTCAACACTCGGTAAATTCTTAATTATTTCTAC--TTTTTTTACTATTAGTAGAAATAATATTAATACATCTATTAGATTTTCAAATAAACTTATAAATATAAATTTATGTCCAAGTAAAAAAATATATTTATATAAATAATAAATAGATGTATACATCAAATTATGCAGCTATTCAGTTTTTTTATATATTTATAATTTAAAGATTTTTTGTATGGCGAATGTTATATTTTAGATGTAATCAAAGGATCATAAATTAATATTCTTTAATTATAAATTTAAAATATAAGTATAATTAGGCATTGATTACTAATAAATGCGATATTAATTTAAATAAAACAAATAATGTAAATAATTAACTTATTTATAAAATAAAATATTCTAAGGTAAAGTGCCTGATTAAAGGGTTATTTTGATAGAATAAATTAAGTAATTTTCCATTACCTTTACCTAATTTTAATGGTTTGATCCATCCCTTTTGAAATCAAAGTTCAATGTGCCTCCACACTAAAAATTAAAAAGTAAGCTAATTTAA
>Tachypleus_gigas_UKN_19
GTAGCTGGCACAATTTTAACCAACCTAATCACAAATTACTAAATCTTACTTCAATAAATTATTTAAAATTAAATACTACAAACATAATAAAAGAAAATCAATTTCATTTATTAAGAAATCTAAATATAATCATACTATTCATACAGTTAAGAAAAAACTAAAATCAAATTTTACTATCTTTATTTCAACACTCGGTAAATTCTTAATTATTTCTAC-TTTTTTTTACTATTAGTAGAAATAATATTAATACATCTATTAAATTTTCAAATAAACTTATAAATATAAATTTATGTCCAAGTAAAAAAATATATTTATATAAATAATAAATAGATGTATACATCAAATTATGCAGCTATTCAGTTTTTTTATATACTTATAATTTAAAGATTTTTTGTATGGCGAATGTTATATTTTAGATGTAATCAAAGGATCATAAATTAATATTCTTTAATTATAAATTTAAAATATAAATATAATTAGGCATTGATTACTAATAAATGCGATATTAATTTAAATAAAACAAATAATGTAAATAATTAACTTATTTATAAAATAAAATATTCTAAGGTAAAGTGCCTGATTAAAGGGTTATTTTGATAGAATAAATTAAGTAATTTTCCATTACCTTTACCTAATTTTAATGGTATGATCCATCCCTTTTGAAATCAAAGTTCAATGTGCCTCCACACTAAAAATTAAAAAGTAAGCTAATTTAA
>Tachypleus_gigas_UKN_20
GTAGCTGGCACAATTTTAACCAACTTAATCACAAATTACTAAATCTTACTTCAATAAATTATTTAAAATTAAATACTACAAACATAATAAAAGAAAATCAATTTCATTTATTAAGAAATCTAAATATAATCATACTATTCATACAGTTAAGAAAAAACTAAAATCAAATTTTACTATTTTTATTTCAACACTCGGTAAATTCTTAATTATTTCTAC--TTTTTTTACTATTAGTAGAAATAATATTAATACATCTATTAGATTTTCAAATAAACTTATAAATATAAATTTATGTCCAAGTAAAAAAATATATTTATATAAATAATAAATAGATGTATACATCAAATTATGCAGCTATTCAGTTTTTTTATATATTTATAATTTAAAGATTTTTTGTATGGCGAATGTTATATTTTAGATGTAATCAAAGGATCATAAATTAATATTCTTTAATTATAAATTTAAAATATAAATATAATTAGGCATTGATTACTAATAAATGCGATATTAATTTAAATAAAACAAATAATGTAAATAATTAACTTATTTATAAAATAAAATATTCTAAGGTAAAGTGCCTGATTAAAGGGTTATTTTGATAGAATAAATTAAGTAATTTTCCATTACCTTTACCTAATTTTAATGGTTTGATCCATCCCTTTTGAAATCAAAGTTCAATGTGCCTCCACACTAAAAATTAAAAAGTAAGCTAATTTAA
